# Supplementary material for: The travelling particles: community dynamics of biofilms on microplastics transferred along a salinity gradient
Source: ISME Commun. 2022 Apr 11;2:35. doi: 10.1038/s43705-022-00117-4 (PMC9723596; doi:10.1038/s43705-022-00117-4)
Supplement: Supplementary file 3 — Supplementary Table 1 [file 43705_2022_117_MOESM3_ESM.xlsx]

## Sheet: A) Incubation Sites
Table S1 Information on incubation sites, and samples collected and processed in this study. (A) Descriptions of the location and conditions at each site are presented along with sampling dates and times. A total of 99 samples (45 particle-associated; P01 – P45, 54 waterborne; W01 - W54) were analysed. (B) The number of particles or volume of water from which DNA was extracted, volumes of DNA seq…
Location	Sampling Site	Cage	Position	Sampling Date	Sampling Time [hh:mm]	Temperature [°C]	Conductivity [mS/cm]	Salinity [PSU]
Bremen	Bremen-Hemelingen	Transfer	53°03'28.2"N 8°52'13.1"E	05.07.2018	11:50:00	22.6	1.23	0.6
				07.08.2018	11:20:00	25.9	1.24	0.6
Brake	WSA Brake	Transfer	53°18'58.0"N 8°29'12.4"E	07.08.2018	13:30:00	26.2	2.2	1.1
				21.08.2018	11:15:00	22.9	4.53	2.5
Bremerhaven	Bremerhaven Schlepperpier	Transfer	53°32'46.3"N 8°34'01.6"E	21.08.2018	13:15:00	22	28.3	18.8
				03.09.2018	07:00:00	18.3	31.8	23.1
Helgoland	Helgoland Nordost Hafen	Stationary	54°11'03.3"N 7°53'27.0"E	09.07.2018	10:15:00	16.8	39	30.3
		Transfer		03.09.2018	14:30:00	19.8	44.1	32.4
				26.09.2018	07:45:00	15.3	42.3	34.2

## Sheet: B) Sample Information
Table S1 Information on incubation sites, and samples collected and processed in this study. (A) Descriptions of the location and conditions at each site are presented along with sampling dates and times. A total of 99 samples (45 particle-associated; P01 – P45, 54 waterborne; W01 - W54) were analysed. (B) The number of particles or volume of water from which DNA was extracted, volumes of DNA seq…
Sample ID	Date	Sampling Site	Sample Type	Cage / Timepoint	No. of Particles / Volume	DNA Volume [µl]	DNA Concentration [ng/µl]
P01	07.08.2018	Bremen	HDPE	Transfer	15	20	20.8317
P02	07.08.2018	Bremen	HDPE	Transfer	15	20	70.7645
P03	07.08.2018	Bremen	HDPE	Transfer	15	20	26.7047
P04	07.08.2018	Bremen	Wood	Transfer	5	20	94.6241
P05	07.08.2018	Bremen	Wood	Transfer	5	20	70.0723
P06	07.08.2018	Bremen	Wood	Transfer	5	20	87.7419
P07	07.08.2018	Bremen	Tyre Wear	Transfer	5	20	47.7064
P08	07.08.2018	Bremen	Tyre Wear	Transfer	5	20	30.5946
P09	07.08.2018	Bremen	Tyre Wear	Transfer	5	20	26.1215
P10	21.08.2018	Brake	HDPE	Transfer	15	30	9.52707
P11	21.08.2018	Brake	HDPE	Transfer	15	30	7.90415
P12	21.08.2018	Brake	HDPE	Transfer	15	50	5.26182
P13	21.08.2018	Brake	Wood	Transfer	5	20	155.296
P14	21.08.2018	Brake	Wood	Transfer	5	20	226.276
P15	21.08.2018	Brake	Wood	Transfer	5	20	135.423
P16	21.08.2018	Brake	Tyre Wear	Transfer	5	20	21.8055
P17	21.08.2018	Brake	Tyre Wear	Transfer	5	20	23.0328
P18	21.08.2018	Brake	Tyre Wear	Transfer	5	20	22.262
P19	03.09.2018	Bremerhaven	HDPE	Transfer	15	90	2.56371
P20	03.09.2018	Bremerhaven	HDPE	Transfer	15	90	2.23406
P21	03.09.2018	Bremerhaven	HDPE	Transfer	15	90	2.44453
P22	03.09.2018	Bremerhaven	Wood	Transfer	5	20	51.6521
P23	03.09.2018	Bremerhaven	Wood	Transfer	5	20	60.9281
P24	03.09.2018	Bremerhaven	Wood	Transfer	5	20	50.1002
P25	03.09.2018	Bremerhaven	Tyre Wear	Transfer	15	20	19.8808
P26	03.09.2018	Bremerhaven	Tyre Wear	Transfer	15	20	19.9899
P27	03.09.2018	Bremerhaven	Tyre Wear	Transfer	15	20	32.4686
P28	26.09.2018	Helgoland	HDPE	Stationary	5	20	20.3652
P29	26.09.2018	Helgoland	HDPE	Stationary	5	20	28.528
P30	26.09.2018	Helgoland	HDPE	Stationary	5	20	42.1757
P31	26.09.2018	Helgoland	Wood	Stationary	5	20	211.792
P32	26.09.2018	Helgoland	Wood	Stationary	5	20	195.991
P33	26.09.2018	Helgoland	Wood	Stationary	5	20	200.905
P34	26.09.2018	Helgoland	Tyre Wear	Stationary	5	20	71.997
P35	26.09.2018	Helgoland	Tyre Wear	Stationary	5	20	72.4712
P36	26.09.2018	Helgoland	Tyre Wear	Stationary	5	20	66.7529
P37	26.09.2018	Helgoland	HDPE	Transfer	15	30	8.45188
P38	26.09.2018	Helgoland	HDPE	Transfer	15	20	11.3731
P39	26.09.2018	Helgoland	HDPE	Transfer	15	30	9.2887
P40	26.09.2018	Helgoland	Wood	Transfer	5	20	64.7242
P41	26.09.2018	Helgoland	Wood	Transfer	5	20	125.505
P42	26.09.2018	Helgoland	Wood	Transfer	5	20	63.218
P43	26.09.2018	Helgoland	Tyre Wear	Transfer	10	20	57.2081
P44	26.09.2018	Helgoland	Tyre Wear	Transfer	10	20	57.3323
P45	26.09.2018	Helgoland	Tyre Wear	Transfer	10	20	58.0246
W01	05.07.2018	Bremen	Water 3	Start Incubation	500	20	161.499
W02	05.07.2018	Bremen	Water 3	Start Incubation	500	20	133.207
W03	05.07.2018	Bremen	Water 3	Start Incubation	500	20	153.81
W04	05.07.2018	Bremen	Water 02	Start Incubation	250	20	25.4647
W05	05.07.2018	Bremen	Water 02	Start Incubation	250	20	27.714
W06	05.07.2018	Bremen	Water 02	Start Incubation	250	20	26.6083
W07	09.07.2018	Helgoland	Water 3	Start Incubation	1000	30	6.79346
W08	09.07.2018	Helgoland	Water 3	Start Incubation	1000	50	6.52466
W09	09.07.2018	Helgoland	Water 3	Start Incubation	1000	30	7.83314
W10	09.07.2018	Helgoland	Water 02	Start Incubation	1000	20	86.5526
W11	09.07.2018	Helgoland	Water 02	Start Incubation	1000	20	85.9541
W12	09.07.2018	Helgoland	Water 02	Start Incubation	1000	20	69.8542
W13	07.08.2018	Bremen	Water 3	End Incubation	500	20	57.1244
W14	07.08.2018	Bremen	Water 3	End Incubation	500	20	45.135
W15	07.08.2018	Bremen	Water 3	End Incubation	500	20	48.5178
W16	07.08.2018	Bremen	Water 02	End Incubation	250	20	41.3769
W17	07.08.2018	Bremen	Water 02	End Incubation	250	20	39.9949
W18	07.08.2018	Bremen	Water 02	End Incubation	250	20	36.9596
W19	07.08.2018	Brake	Water 3	Start Incubation	350	90	1.41245
W20	07.08.2018	Brake	Water 3	Start Incubation	350	50	5.57373
W21	07.08.2018	Brake	Water 3	Start Incubation	350	30	7.74185
W22	07.08.2018	Brake	Water 02	Start Incubation	250	50	4.80538
W23	07.08.2018	Brake	Water 02	Start Incubation	250	50	4.96767
W24	07.08.2018	Brake	Water 02	Start Incubation	250	50	4.57969
W25	21.08.2018	Brake	Water 3	End Incubation	500	20	33.3308
W26	21.08.2018	Brake	Water 3	End Incubation	500	20	38.0018
W27	21.08.2018	Brake	Water 3	End Incubation	500	20	32.8262
W28	21.08.2018	Brake	Water 02	End Incubation	500	50	4.4605
W29	21.08.2018	Brake	Water 02	End Incubation	500	50	6.45112
W30	21.08.2018	Brake	Water 02	End Incubation	500	50	6.50945
W31	21.08.2018	Bremerhaven	Water 3	Start Incubation	500	20	46.3624
W32	21.08.2018	Bremerhaven	Water 3	Start Incubation	500	20	38.8944
W33	21.08.2018	Bremerhaven	Water 3	Start Incubation	500	20	35.6333
W34	21.08.2018	Bremerhaven	Water 02	Start Incubation	500	50	5.97946
W35	21.08.2018	Bremerhaven	Water 02	Start Incubation	500	50	4.94738
W36	21.08.2018	Bremerhaven	Water 02	Start Incubation	500	50	4.62787
W37	03.09.2018	Bremerhaven	Water 3	End Incubation	500	20	49.7249
W38	03.09.2018	Bremerhaven	Water 3	End Incubation	500	20	53.133
W39	03.09.2018	Bremerhaven	Water 3	End Incubation	500	20	54.4313
W40	03.09.2018	Bremerhaven	Water 02	End Incubation	500	30	8.47471
W41	03.09.2018	Bremerhaven	Water 02	End Incubation	500	20	22.6296
W42	03.09.2018	Bremerhaven	Water 02	End Incubation	500	20	19.3838
W43	03.09.2018	Helgoland	Water 3	Start Incubation	1000	20	13.1863
W44	03.09.2018	Helgoland	Water 3	Start Incubation	1000	20	12.565
W45	03.09.2018	Helgoland	Water 3	Start Incubation	1000	30	9.593
W46	03.09.2018	Helgoland	Water 02	Start Incubation	1000	20	91.5912
W47	03.09.2018	Helgoland	Water 02	Start Incubation	1000	20	90.8913
W48	03.09.2018	Helgoland	Water 02	Start Incubation	1000	20	88.4037
W49	26.09.2018	Helgoland	Water 3	End Incubation	1000	20	43.1444
W50	26.09.2018	Helgoland	Water 3	End Incubation	1000	20	47.1079
W51	26.09.2018	Helgoland	Water 3	End Incubation	1000	20	47.2296
W52	26.09.2018	Helgoland	Water 02	End Incubation	1000	20	85.1883
W53	26.09.2018	Helgoland	Water 02	End Incubation	1000	20	86.2001
W54	26.09.2018	Helgoland	Water 02	End Incubation	1000	20	79.7135
