# Supplementary material for: The travelling particles: community dynamics of biofilms on microplastics transferred along a salinity gradient
Source: ISME Commun. 2022 Apr 11;2:35. doi: 10.1038/s43705-022-00117-4 (PMC9723596; doi:10.1038/s43705-022-00117-4)
Supplement: Supplementary file 4 — Supplementary Table 2 [file 43705_2022_117_MOESM4_ESM.xlsx]

## Sheet: Tabelle1
Table S2 Mean relative abundances(%) of bacterial phyla detected per sample type. Helgoland (T) and (S) represent samples from the transferred and stationary cages, respectively. For particle-associated (Water 3) and free living (Water 02) waterborne communities, Helgoland (T) and (S) refer to surface waters sampled from the final offshore site before and after the incubation of the transferred a…
Phylum	HDPE	Wood	Tyre Wear	Water 3	Water 02
Acidobacteria	5.98778	1.35117	1.67823	1.12075	0.253551
Actinobacteria	10.1916	0.259333	4.56888	11.8368	25.2502
Armatimonadetes	0.0462504	0.0264288	0.0214734	0.0222993	0.0008259
Atribacteria	0	0	0	0.0041295	0
Bacteroidetes	12.0102	17.7618	7.59498	14.2683	16.262
BRC1	0.0016518	0.0313842	0.0198216	0.0041295	0
Calditrichaeota	0.0198216	0	0.0181698	0.0074331	0
Chlamydiae	0.0445986	0.0264288	0.0099108	0.074331	0.109019
Chloroflexi	5.74331	0.987777	0.406343	1.78394	0.360918
Cloacimonetes	0	0	0	0.0016518	0
Cyanobacteria	2.03502	0.0049554	0.0181698	2.86257	0.332012
Dadabacteria	0.024777	0.0016518	0.0049554	0	0
Deinococcus-Thermus	2.39181	0.0594648	0.186653	0.644202	0.0033036
Dependentiae	0.0016518	0.0066072	0	0.008259	0.0396432
Elusimicrobia	0	0	0	0.0057813	0.0123885
Epsilonbacteraeota	0.0512058	0.0297324	0.0148662	2.1143	0.593822
FBP	0	0	0	0.0132144	0
Fibrobacteres	0	0	0	0.0404691	0.0049554
Firmicutes	0.0809382	0.0033036	0	0.457549	0.0916749
Fusobacteria	0.008259	0	0.0049554	0.16931	0.0066072
Gemmatimonadetes	1.01751	0.0066072	0.0115626	0.490585	0.107367
Hydrogenedentes	0.008259	0.0016518	0.0148662	0.0156921	0
Kiritimatiellaeota	0.0033036	0	0	0.33036	0.0222993
Latescibacteria	0.0710274	0.0049554	0.0049554	0.175917	0
Lentisphaerae	0.0099108	0	0.008259	0.0883713	0.0363396
Margulisbacteria	0	0	0.0016518	0.0074331	0.0289065
Marinimicrobia (SAR406 clade)	0	0	0	0.0726792	0.28411
Modulibacteria	0	0	0	0.0008259	0
Nitrospinae	0	0	0.0016518	0.0156921	0.0090849
Nitrospirae	2.60819	0.0379914	0.033036	0.190783	0.0008259
Omnitrophicaeota	0.0049554	0	0	0.0222993	0.0586389
Patescibacteria	0.571523	0.199868	0.105715	0.703667	1.04724
PAUC34f	0.0016518	0	0	0.0066072	0.0148662
Planctomycetes	8.23257	5.21473	2.14569	5.06359	1.38421
Proteobacteria	46.9442	72.3175	82.8411	46.1042	45.7136
Spirochaetes	0.0049554	0.0066072	0.110671	0.0429468	0.024777
Tenericutes	0.0016518	0	0	0.041295	0.0041295
Unclassified Bacteria	0.0379914	0.0066072	0	0.0371655	0.0016518
Verrucomicrobia	1.84176	1.62042	0.14701	11.1232	7.93773
WPS-2	0.0016518	0.033036	0.0264288	0.0115626	0.0033036
WS2	0	0	0	0.0132144	0
Zixibacteria	0	0	0	0.0024777	0
