# Supplementary material for: The travelling particles: community dynamics of biofilms on microplastics transferred along a salinity gradient
Source: ISME Commun. 2022 Apr 11;2:35. doi: 10.1038/s43705-022-00117-4 (PMC9723596; doi:10.1038/s43705-022-00117-4)
Supplement: Supplementary file 5 — Supplementary Table 3 [file 43705_2022_117_MOESM5_ESM.xlsx]

## Sheet: Tabelle1
Table S3 Mean relative abundances (%) of bacterial classes detected per sample type. Helgoland (T) and (S) represent samples from the transferred and stationary cages, respectively. For particle-associated (Water 3) and free living (Water 02) waterborne communities, Helgoland (T) and (S) refer to surface waters sampled from the final offshore site before and after the incubation of the transferre…
Class	HDPE	Wood	Tyre Wear	Water 3	Water 02
028H05-P-BN-P5	0.008259	0.0049554	0.0049554	0.0008259	0
ABY1	0.0049554	0.143707	0.0280806	0.0198216	0.0586389
Acidimicrobiia	8.55963	0.194912	4.14437	6.88223	11.8071
Acidobacteriia	1.70301	1.07037	0.236207	0.066072	0.0090849
Actinobacteria	0.852329	0.0611166	0.398084	4.72085	13.3878
Alphaproteobacteria	28.9313	50.6574	17.1226	18.1888	27.3679
Alteromonas macleodii	0	0	0	0	0.0008259
Aminicenantia	0	0	0	0.0033036	0
Anaerolineae	5.03799	0.487281	0.214734	0.842418	0.0140403
Armatimonadia	0	0	0	0.0024777	0
AT-s3-28	0	0	0	0.0016518	0
Babeliae	0.0016518	0.0066072	0	0.008259	0.0396432
Bacilli	0.0214734	0	0	0.0726792	0.041295
bacterium enrichment culture clone Anammox_3	0	0	0	0.0016518	0.0016518
Bacteroidia	11.7641	17.7354	7.55699	13.7042	15.9572
BD2-11 terrestrial group	0.0561612	0.0016518	0.0016518	0.164354	0.0123885
BD7-11	0.0231252	0.0033036	0.0214734	0.0074331	0.0313842
Blastocatellia (Subgroup 4)	0.819293	0.105715	0.849025	0.0561612	0
Brocadiae	0	0	0	0.0016518	0
Calditrichia	0.0198216	0	0.0181698	0.0074331	0
Campylobacteria	0.0512058	0.0297324	0.0148662	2.1143	0.593822
Chitinivibrionia	0	0	0	0.0198216	0
Chlamydiae	0.0445986	0.0264288	0.0099108	0.074331	0.109019
Chloroflexia	0.29402	0.470763	0.18335	0.0635943	0.192435
Cloacimonadia	0	0	0	0.0016518	0
Clostridia	0.057813	0.0033036	0	0.365048	0.0074331
Coriobacteriia	0	0	0	0.0214734	0
Dadabacteriia	0.024777	0.0016518	0.0049554	0	0
Dehalococcoidia	0.0214734	0	0	0.0685497	0.0842418
Deinococci	2.39181	0.0594648	0.186653	0.644202	0.0033036
Deltaproteobacteria	1.88801	3.67526	2.90717	3.19376	0.757351
Elusimicrobia	0	0	0	0.0024777	0.008259
Erysipelotrichia	0	0	0	0.0156921	0.0429468
Fibrobacteria	0	0	0	0.0206475	0.0049554
Fimbriimonadia	0.0462504	0.0264288	0.0214734	0.0198216	0.0008259
Fusobacteriia	0.008259	0	0.0049554	0.16931	0.0066072
Gammaproteobacteria	16.1133	17.9832	62.8114	24.706	17.5842
Gemmatimonadetes	0.958044	0.0049554	0.0099108	0.268418	0.0949785
Gracilibacteria	0.0611166	0.0479022	0.0066072	0.123885	0.0553353
Holophagae	0.024777	0.0231252	0.033036	0.0289065	0
Hydrogenedentia	0.008259	0.0016518	0.0148662	0.0156921	0
Ignavibacteria	0.0677238	0.0033036	0.0016518	0.470763	0.234556
JG30-KF-CM66	0.0462504	0.0016518	0.0016518	0.137925	0.0066072
JS1	0	0	0	0.0041295	0
Kazania	0	0	0	0	0.0016518
KD4-96	0.298976	0.0280806	0.0049554	0.602081	0.0008259
Kiritimatiellae	0.0033036	0	0	0.33036	0.0222993
Latescibacteria	0.0066072	0	0	0.0041295	0
Latescibacteria class wb1 H11	0	0	0	0.0099108	0
Lentisphaeria	0.0099108	0	0.008259	0.0264288	0.0016518
Leptospirae	0.0016518	0.0066072	0.110671	0	0.0173439
Lineage IIb	0	0	0	0.0024777	0.0041295
Lineage IIc	0	0	0	0.0008259	0
Longimicrobia	0	0	0	0.0057813	0
MB-A2-108	0.0033036	0	0	0.0445986	0
MB13C05	0	0	0	0.0033036	0.0140403
Melainabacteria	0.0280806	0.0016518	0.0148662	0.0024777	0.0239511
Moduliflexia	0	0	0	0.0008259	0
Mollicutes	0.0016518	0	0	0.041295	0.0041295
Negativicutes	0.0016518	0	0	0.0033036	0
Nitriliruptoria	0	0	0	0	0.0066072
Nitrospinia	0	0	0.0016518	0.0057813	0.0090849
Nitrospira	2.60819	0.0379914	0.033036	0.177569	0.0008259
OLB14	0.0280806	0	0.0016518	0.0363396	0
Oligosphaeria	0	0	0	0.0520317	0.0173439
OM190	1.61051	0.690453	0.573175	1.00017	0.501321
Omnitrophia	0.0049554	0	0	0.0214734	0.0569871
Oxyphotobacteria	2.00694	0	0.0016518	2.83944	0.308061
P9X2b3D02	0	0	0	0.0099108	0
Parcubacteria	0.318797	0.0066072	0.0181698	0.447638	0.895276
PAUC43f marine benthic group	0.0033036	0	0	0.0520317	0
Phycisphaerae	0.503799	1.47175	0.113974	0.603733	0.161876
Pla3 lineage	0.0726792	0	0.0016518	0.0099108	0
Pla4 lineage	0.0644202	0	0.0346878	0.0123885	0
Planctomycetacia	5.90353	3.04096	1.38916	3.4151	0.67889
Rhodothermia	0.178394	0.0231252	0.0363396	0.0933267	0.0702015
Saccharimonadia	0.185002	0.0016518	0.0528576	0.099108	0.0206475
saltmarsh clone LCP-67	0.0016518	0	0	0.041295	0
Sericytochromatia	0	0.0033036	0.0016518	0.0206475	0
SL56 marine group	0	0	0	0.0239511	0.0627684
Spirochaetia	0	0	0	0.0421209	0.0049554
Subgroup 17	0.135448	0.0016518	0	0.124711	0.0008259
Subgroup 18	0	0	0	0.0024777	0
Subgroup 21	0	0	0	0.0074331	0
Subgroup 22	0.0049554	0	0	0.0594648	0
Subgroup 26	0.0016518	0	0	0.0644202	0
Subgroup 6	3.06409	0.0941526	0.289065	0.560786	0.243641
Subgroup 9	0	0	0	0.0016518	0
Thermoanaerobaculia	0.234556	0.0561612	0.270895	0.143707	0
Thermodesulfovibrionia	0	0	0	0.0132144	0
Thermoleophilia	0.776346	0.0033036	0.0264288	0.167658	0.0487281
TK10	0.016518	0	0	0.0090849	0
Unclassified Bacteria	0.0379914	0.0066072	0	0.0371655	0.0016518
Unclassified BRC1	0.0016518	0.0313842	0.0198216	0.0041295	0
Unclassified FBP	0	0	0	0.0132144	0
Unclassified Firmicutes	0	0	0	0.0008259	0
Unclassified Latescibacteria	0.0627684	0.0049554	0.0049554	0.120581	0
Unclassified Lentisphaerae	0	0	0	0.0099108	0.0173439
Unclassified Margulisbacteria	0	0	0.0016518	0.0074331	0.0289065
Unclassified Marinimicrobia (SAR406 clade)	0	0	0	0.0693756	0.269243
Unclassified Omnitrophicaeota	0	0	0	0.0008259	0.0016518
Unclassified PAUC34f	0.0016518	0	0	0.0066072	0.0148662
Unclassified Planctomycetes	0.0066072	0	0	0.0049554	0.008259
Unclassified Proteobacteria	0.0115626	0.0016518	0	0.0156921	0.0041295
Unclassified Spirochaetes	0.0033036	0	0	0	0.0008259
Unclassified WPS-2	0.0016518	0.033036	0.0264288	0.0099108	0.0016518
Unclassified WS2	0	0	0	0.0132144	0
Unclassified Zixibacteria	0	0	0	0.0024777	0
V2072-189E03	0	0	0	0.0008259	0.0016518
vadinHA49	0.0396432	0.0033036	0.0066072	0.0074331	0.0024777
Verrucomicrobiae	1.84176	1.62042	0.14701	11.1232	7.93773
WWE3	0.0016518	0	0	0.0132144	0.0156921
