# Supplementary material for: The travelling particles: community dynamics of biofilms on microplastics transferred along a salinity gradient
Source: ISME Commun. 2022 Apr 11;2:35. doi: 10.1038/s43705-022-00117-4 (PMC9723596; doi:10.1038/s43705-022-00117-4)
Supplement: Supplementary file 6 — Supplementary Table 8 [file 43705_2022_117_MOESM6_ESM.xlsx]

## Sheet: Sheet1
Table S8 Results of a post hoc two-way PERMANOVA and PERMDISP comparing the different sample types collected from the transferred cage and surrounding waters at each sampling site based on taxonomic and phylogenetic dissimilarity metrics. All p-values were adjusted using Benjamini-Hochberg correction (padj.). Significance (p < 0.05) is highlighted in bold and additionally starred when correspondi…
Resemblance		Sample Type		Bremen		Brake		Bremerhaven		Helgoland (T)
				t	padj	t	padj	t	padj	t	padj
Bray Curtis	PERMANOVA	HDPE	Wood	3.5827	0.0052	3.6792	0.0044	3.6821	0.0049	3.3927	0.0055
		HDPE	TW	3.0171	0.0077	3.2491	0.0065	3.4735	0.0059	3.0765	0.0091
		HDPE	Water 3	2.6464	0.0030	2.7042	0.0035	3.0014	0.0027	2.8345	0.0042
		HDPE	Water 02	4.6622	0.0004	4.4349	0.0009	5.3511	0.0006	5.1168	0.0007
		Wood	TW	3.5115	0.0054	3.436	0.0062	3.6009	0.0044	2.9632	0.0091
		Wood	Water 3	3.3569	0.0014	3.0249	0.0030	3.1026	0.0027	2.6531	0.0044
		Wood	Water 02	5.4713	0.0004	4.7866	0.0006	5.7187	0.0013	4.4788	0.0007
		TW	Water 3	3.1966	0.0014	2.9106	0.0030	3.1171	0.0026	2.7877	0.0044
		TW	Water 02	4.9191	0.0009	4.4405	0.0009	5.5925	0.0006	4.8785	0.0015
		Water 3	Water 02	3.1599	0.0009*	2.1522	0.0072*	2.5595	0.0074*	2.2181	0.0053*
	PERMDISP			F	padj	F	padj	F	padj	F	padj
				210.85	0.0004	40.358	0.0006	118.49	0.0006	61.833	0.0007
Jaccard	PERMANOVA	HDPE	Wood	2.216	0.0210	2.2258	0.0201	2.0919	0.0231	2.1396	0.0238
		HDPE	TW	1.9101	0.0348	1.9221	0.0315	2.0016	0.0263	1.9548	0.0291
		HDPE	Water 3	1.8891	0.0120	1.9161	0.0142	2.0711	0.0092	2.0869	0.0091
		HDPE	Water 02	2.7424	0.0028	2.5073	0.0035	2.6413	0.0027	2.9784	0.0025
		Wood	TW	2.1193	0.0228	2.0345	0.0266	2.0868	0.0231	1.8965	0.0366
		Wood	Water 3	2.2791	0.0041	2.1558	0.0068	2.1724	0.0071	1.9525	0.0113
		Wood	Water 02	3.0751	0.0018	2.71	0.0030	2.7905	0.0027	2.7561	0.0034
		TW	Water 3	2.1283	0.0052	1.9962	0.0095	2.1938	0.0059	2.0283	0.0103
		TW	Water 02	2.8056	0.0021	2.4822	0.0036	2.786	0.0029	2.865	0.0029
		Water 3	Water 02	2.2096	0.0021*	1.6939	0.0144*	1.879	0.0078*	1.7883	0.0053*
	PERMDISP			F	padj	F	padj	F	padj	F	padj
				95.207	0.0004	32.701	0.0006	37.072	0.0010	56.741	0.0007
weighted UniFrac	PERMANOVA	HDPE	Wood	6.5293	0.0012	6.0287	0.0009	5.8686	0.0022	4.2226	0.0055
		HDPE	TW	5.8941	0.0014	8.0327	0.0009	5.4743	0.0022	5.4601	0.0030
		HDPE	Water 3	3.3428	0.0018	2.9625	0.0047	2.7328	0.0059	2.4664	0.0094
		HDPE	Water 02	7.4943	0.0004	8.0456	0.0006	8.4178	0.0006	4.5161	0.0013
		Wood	TW	6.8271	0.0007	7.1364	0.0017	6.3046	0.0016	4.0571	0.0053
		Wood	Water 3	4.4801	0.0007	3.9994	0.0009	3.3026	0.0029	2.593	0.0077
		Wood	Water 02	9.4553	0.0004	8.476	0.0006	9.2694	0.0006	4.4963	0.0011
		TW	Water 3	4.672	0.0013	4.5348	0.0006	3.0431	0.0029	2.3927	0.0111
		TW	Water 02	9.1506	0.0004	10.053	0.0006	8.356	0.0006	4.2466	0.0013
		Water 3	Water 02	4.3831	0.0004*	2.9557	0.0030*	2.562	0.0195*	2.3604	0.0046*
	PERMDISP			F	padj	F	padj	F	padj	F	padj
				49.83	0.0004	32.649	0.0009	71.642	0.0006	45.125	0.0007
unweighted UniFrac	PERMANOVA	HDPE	Wood	2.4276	0.0149	2.732	0.0096	2.3533	0.0167	2.4329	0.0147
		HDPE	TW	2.3144	0.0184	2.4855	0.0139	2.362	0.0201	2.2109	0.0208
		HDPE	Water 3	2.1611	0.0080	2.1412	0.0072	2.3685	0.0052	2.4249	0.0055
		HDPE	Water 02	3.3618	0.0014	3.1088	0.0020	3.3202	0.0019	3.5404	0.0011
		Wood	TW	2.2681	0.0199	2.3207	0.0182	2.3901	0.0175	2.1692	0.0211
		Wood	Water 3	2.5088	0.0044	2.5817	0.0034	2.5891	0.0028	2.3002	0.0062
		Wood	Water 02	3.6289	0.0013	3.3532	0.0018	3.5428	0.0018	3.2912	0.0015
		TW	Water 3	2.4728	0.0035	2.4843	0.0047	2.6905	0.0029	2.3987	0.0055
		TW	Water 02	3.5402	0.0014	3.1796	0.0012	3.5911	0.0019	3.3718	0.0017
		Water 3	Water 02	2.3907	0.0015*	2.0352	0.0057*	2.2233	0.0053*	2.0525	0.0037*
	PERMDISP			F	padj	F	padj	F	padj	F	padj
				32.608	0.0004	30.097	0.0006	24.756	0.0006	45.125	0.0007
