# Supplementary material for: The travelling particles: community dynamics of biofilms on microplastics transferred along a salinity gradient
Source: ISME Commun. 2022 Apr 11;2:35. doi: 10.1038/s43705-022-00117-4 (PMC9723596; doi:10.1038/s43705-022-00117-4)
Supplement: Supplementary file 7 — Supplementary Table 9 [file 43705_2022_117_MOESM7_ESM.xlsx]

## Sheet: Sheet1
Table S9 Results of a post hoc two-way PERMANOVA and PERMDISP comparing between the different sampling sites for each sample type collected from the transferred cage and surrounding waters based on taxonomic and phylogenetic dissimilarity metrics. All p-values were adjusted using Benjamini-Hochberg correction (padj.). Significance (p < 0.05) is highlighted in bold and additionally starred when co…
Resemblance		Sampling Site		HDPE		Wood		Tyre Wear		Water 3		Water 02
				t	padj.	t	padj.	t	padj.	t	padj.	t	padj.
Bray Curtis	PERMANOVA	Bremen	Brake	1.3901	0.1694	2.2131	0.0279	1.7436	0.0593	2.8993	0.0038	3.7792	0.0028
		Bremen	Bremerhaven	1.975	0.0549	3.3135	0.0177	2.4439	0.0294	3.3492	0.0038	6.3411	0.0028
		Bremen	Helgoland (T)	3.8198	0.0121	3.4769	0.0177	3.8172	0.0213	3.1947	0.0039	6.1325	0.0028
		Brake	Bremerhaven	1.7645	0.0807	2.7248	0.0206	2.0364	0.0377	2.4807	0.0038	5.3593	0.0028
		Brake	Helgoland (T)	3.9252	0.0112	3.1942	0.0183	3.5022	0.0213	2.872	0.0038	5.7123	0.0028
		Bremerhaven	Helgoland (T)	3.8573	0.0121	2.4394	0.0250	3.4674	0.0215	2.4601	0.0038	4.1069	0.0028
	PERMDISP			F	padj.	F	padj.	F	padj.	F	padj.	F	padj.
				5.0973	0.0989	26.903	0.0183	8.5056	0.0294	3.5357	0.0482	16.291	0.0014
Jaccard	PERMANOVA	Bremen	Brake	1.1921	0.2697	1.6644	0.0635	1.2912	0.1920	2.085	0.0038	2.5133	0.0028
		Bremen	Bremerhaven	1.4536	0.1377	2.1141	0.0286	1.7846	0.0593	2.3245	0.0038	3.2716	0.0028
		Bremen	Helgoland (T)	2.3119	0.0351	2.2685	0.0274	2.277	0.0315	2.2624	0.0038	3.5383	0.0028
		Brake	Bremerhaven	1.3403	0.1878	1.8461	0.0470	1.5152	0.1114	1.8561	0.0038	2.7816	0.0028
		Brake	Helgoland (T)	2.2997	0.0351	2.129	0.0286	2.1047	0.0335	2.0864	0.0038	3.2534	0.0028
		Bremerhaven	Helgoland (T)	2.1844	0.0438	1.7073	0.0621	2.144	0.0335	1.9159	0.0038	2.6384	0.0028
	PERMDISP			F	padj.	F	padj.	F	padj.	F	padj.	F	padj.
				4.5146	0.0740	31.966	0.0177	6.2508	0.0335	2.1929	0.1133	4.2209	0.0169
weighted UniFrac	PERMANOVA	Bremen	Brake	1.7978	0.0961	2.481	0.0250	3.4704	0.0215	3.5132	0.0038	5.7901	0.0030
		Bremen	Bremerhaven	3.4462	0.0207	4.8766	0.0177	3.1091	0.0218	3.4461	0.0038	9.5572	0.0028
		Bremen	Helgoland (T)	6.1913	0.0075	5.0806	0.0177	6.6391	0.0042	3.6482	0.0038	7.4701	0.0028
		Brake	Bremerhaven	3.2374	0.0207	3.747	0.0177	3.3131	0.0215	2.4448	0.0038	7.3362	0.0028
		Brake	Helgoland (T)	7.1758	0.0075	4.2499	0.0177	6.6442	0.0042	3.4611	0.0038	6.4919	0.0032
		Bremerhaven	Helgoland (T)	6.0238	0.0075	3.3549	0.0177	5.1261	0.0093	2.1674	0.0053	3.2995	0.0028
	PERMDISP			F	padj.	F	padj.	F	padj.	F	padj.	F	padj.
				1.7876	0.4345	5.2394	0.1791	3.2586	0.1132	9.028	0.0038	26.741	0.0014
unweighted UniFrac	PERMANOVA	Bremen	Brake	1.421	0.1587	1.7773	0.0511	1.3992	0.1412	2.4341	0.0038	3.0117	0.0028
		Bremen	Bremerhaven	1.6194	0.1025	2.4085	0.0250	2.1623	0.0335	2.801	0.0038	3.9035	0.0028
		Bremen	Helgoland (T)	2.7728	0.0207	2.6849	0.0206	2.8951	0.0215	2.7972	0.0038	4.1123	0.0028
		Brake	Bremerhaven	1.5431	0.1164	2.1621	0.0279	1.7662	0.0593	2.0794	0.0038	3.2339	0.0028
		Brake	Helgoland (T)	2.8999	0.0207	2.5985	0.0206	2.5812	0.0244	2.5116	0.0038	3.8423	0.0028
		Bremerhaven	Helgoland (T)	2.5046	0.0331	1.8931	0.0470	2.4443	0.0294	2.0621	0.0038	2.7983	0.0028
	PERMDISP			F	padj.	F	padj.	F	padj.	F	padj.	F	padj.
				1.9036	0.2484	33.056	0.0177	3.5057	0.1132	2.8833	0.0695	2.6511	0.0754
