# Supplementary material for: The travelling particles: community dynamics of biofilms on microplastics transferred along a salinity gradient
Source: ISME Commun. 2022 Apr 11;2:35. doi: 10.1038/s43705-022-00117-4 (PMC9723596; doi:10.1038/s43705-022-00117-4)
Supplement: Supplementary file 8 — Supplementary Table 10 [file 43705_2022_117_MOESM8_ESM.xlsx]

## Sheet: A) HDPE
Table S10 ßNTI and RCBray matrices for (A) HDPE, (B) Tyre Wear, (C) Wood, (D) Water 3, and (E) Water 02 communities across sites.
ßNTI
		Bremen			Brake			Bremerhaven			Helgoland (S)			Helgoland (T)
		P01	P02	P03	P10	P11	P12	P19	P20	P21	P28	P29	P30	P37	P38	P39
Bremen	P01
	P02	-3.84333
	P03	-7.45128	-7.00733
Brake	P10	-1.02913	-5.68362	-4.08123
	P11	-1.90256	-6.01535	-4.41937	-8.73776
	P12	-1.814	-5.12796	-5.55616	-6.63515	-7.20229
Bremerhaven	P19	0.549279	-3.42348	-2.28183	-1.31602	-0.929616	-0.922065
	P20	-2.65343	-3.86302	-4.19132	-3.33108	-3.31369	-3.42767	-3.32683
	P21	-0.228539	-4.41815	-2.29251	-4.3741	-4.59251	-3.40951	-5.66525	-5.70312
Helgoland (S)	P28	9.28856	10.7279	7.95892	9.07235	7.56946	8.9379	4.32796	3.00858	4.87433
	P29	10.4146	12.1742	9.01319	10.147	8.32938	9.90454	4.47351	3.18954	5.31111	-6.90889
	P30	11.7316	11.9738	10.3426	10.6918	8.71314	10.6689	5.68186	4.00851	6.14794	-4.79567	-4.8537
Helgoland (T)	P37	9.55447	7.81552	6.64774	8.40402	6.41025	8.15946	2.66166	0.822841	2.9531	-5.63671	-5.04495	-4.27099
	P38	10.0783	9.90121	7.50114	9.17051	7.59194	9.00397	3.90576	1.62739	3.80721	-6.00106	-5.57779	-4.36461	-7.76029
	P39	8.11023	7.67428	6.05224	8.00924	6.33049	7.04366	2.95102	0.856367	3.10633	-5.12529	-5.28872	-3.98526	-8.20154	-8.42484
RCBray
		Bremen			Brake			Bremerhaven			Helgoland (S)			Helgoland (T)
		P01	P02	P03	P10	P11	P12	P19	P20	P21	P28	P29	P30	P37	P38	P39
Bremen	P01
	P02	-1
	P03	-1	-1
Brake	P10	-1	-1	-1
	P11	-1	-1	-1	-1
	P12	-1	-1	-1	-1	-1
Bremerhaven	P19	-0.993994	-0.907908	-1	-1	-1	-1
	P20	-1	-1	-1	-1	-1	-1	-1
	P21	-0.986987	-0.914915	-1	-1	-1	-1	-1	-1
Helgoland (S)	P28	1	1	1	1	1	1	1	1	1
	P29	1	1	1	1	1	1	1	1	1	-1
	P30	1	1	1	1	1	1	1	1	1	-1	-1
Helgoland (T)	P37	1	1	1	1	1	1	1	1	1	0.991992	0.993994	0.997998
	P38	1	1	1	1	1	1	1	1	1	0.995996	1	1	-1
	P39	1	1	1	1	1	1	1	1	1	0.995996	0.997998	1	-1	-1

## Sheet: B) Tyre Wear
Table S10 ßNTI and RCBray matrices for (A) HDPE, (B) Tyre Wear, (C) Wood, (D) Water 3, and (E) Water 02 communities across sites.
ßNTI
		Bremen			Brake			Bremerhaven			Helgoland (S)			Helgoland (T)
		P07	P08	P09	P16	P17	P18	P25	P26	P27	P34	P35	P36	P43	P44	P45
Bremen	P07
	P08	-1.72895
	P09	-2.55575	-1.16398
Brake	P16	-1.71019	-2.35432	-1.70126
	P17	-1.73753	-2.94903	-1.34355	-1.82046
	P18	-1.52817	-4.14576	-1.59501	-2.89169	-2.07768
Bremerhaven	P25	-0.212487	0.303203	0.100328	-0.86242	0.181847	-0.194566
	P26	-0.46222	0.72845	0.344247	-0.298396	-0.160962	-0.826054	-1.06046
	P27	-0.80332	-0.342581	-0.0956995	-1.13098	-0.352377	-0.870951	-1.39432	-2.788
Helgoland (S)	P34	2.46221	3.22371	3.00433	1.42264	2.18896	2.52946	1.7783	1.23792	1.68063
	P35	1.80461	2.47973	2.18751	0.874698	1.51943	1.71068	0.938336	0.509481	0.906746	-1.91509
	P36	2.54606	3.24751	3.07433	1.27548	2.06794	2.26639	1.46441	0.928818	1.37065	-1.98123	-3.56107
Helgoland (T)	P43	2.83228	4.12955	3.01615	1.98974	4.15815	5.07127	0.515643	0.329198	0.22924	-0.68259	-1.62465	-0.877338
	P44	2.34091	3.50281	2.80022	1.17001	3.10513	3.73461	0.615958	0.530118	0.38647	0.0560632	-0.248966	-0.193109	-2.06891
	P45	1.95547	3.04715	2.28521	1.04591	2.45947	3.12689	0.288685	0.290408	0.106279	-0.247409	-0.416992	-0.461029	-2.4025	-3.49731
RCBray
		Bremen			Brake			Bremerhaven			Helgoland (S)			Helgoland (T)
		P07	P08	P09	P16	P17	P18	P25	P26	P27	P34	P35	P36	P43	P44	P45
Bremen	P07
	P08	-1
	P09	-0.977978	-0.94995
Brake	P16	-0.703704	-0.83984	-0.500501
	P17	-0.643644	-0.661662	-0.369369	-0.997998
	P18	-0.753754	-0.586587	-0.173173	-1	-0.977978
Bremerhaven	P25	-0.303303	0.0950951	-0.0780781	-0.359359	-0.261261	-0.0750751
	P26	-0.501502	-0.405405	-0.363363	-0.57958	-0.507508	-0.482482	-0.937938
	P27	-0.580581	-0.63964	-0.349349	-0.60961	-0.500501	-0.711712	-0.975976	-0.935936
Helgoland (S)	P34	1	1	1	1	1	1	1	1	1
	P35	1	1	1	1	1	1	1	1	1	-0.684685
	P36	1	1	1	1	1	1	1	1	1	-0.726727	-0.965966
Helgoland (T)	P43	1	1	1	0.995996	1	1	0.997998	0.770771	0.963964	0.526527	0.987988	0.91992
	P44	1	1	1	0.998999	1	1	1	0.278278	0.985986	0.945946	0.937938	0.802803	-0.461461
	P45	1	1	1	1	1	1	1	0.77978	0.991992	0.993994	0.955956	0.951952	-0.229229	-0.985986

## Sheet: C) Wood
Table S10 ßNTI and RCBray matrices for (A) HDPE, (B) Tyre Wear, (C) Wood, (D) Water 3, and (E) Water 02 communities across sites.
ßNTI
		Bremen			Brake			Bremerhaven			Helgoland (S)			Helgoland (T)
		P04	P05	P06	P13	P14	P15	P22	P23	P24	P31	P32	P33	P40	P41	P42
Bremen	P04
	P05	-4.27516
	P06	-3.2894	-3.90862
Brake	P13	-1.99801	-1.39396	-2.48952
	P14	-3.03052	-3.65629	-4.54934	-4.78287
	P15	-2.20019	-2.30237	-3.29848	-3.22795	-3.11393
Bremerhaven	P22	0.796555	0.490578	0.369537	0.407462	-0.915401	-1.23568
	P23	-0.296528	-0.498601	-0.140201	0.236601	-1.43226	-1.04127	-3.13688
	P24	1.13461	0.619678	0.759041	1.31984	-0.133055	-0.454324	-3.94745	-3.7671
Helgoland (S)	P31	4.00149	4.16977	3.31729	5.41375	5.23724	5.40871	1.30366	1.63761	1.38027
	P32	4.88334	5.19456	4.13525	6.27659	6.43407	6.45813	1.63241	1.96789	1.89086	-4.04409
	P33	4.61661	4.47465	3.55812	5.40877	5.53944	5.89735	1.4807	1.9418	1.85392	-0.922451	-2.75771
Helgoland (T)	P40	8.54046	7.3378	6.09398	7.69254	4.7757	6.26904	-0.65691	-0.734154	-0.609406	-2.36561	-2.26232	-2.09412
	P41	4.21439	3.53806	2.68516	3.41923	2.13748	3.13283	-1.38539	-0.908451	-2.40714	-0.828063	-0.864738	-0.84667	-4.05776
	P42	10.7448	9.08696	7.43476	10.2677	8.04922	9.88129	-0.965344	-0.493855	-0.52157	-1.99233	-2.59003	-2.48735	-4.23526	-1.83551
RCBray
		Bremen			Brake			Bremerhaven			Helgoland (S)			Helgoland (T)
		P04	P05	P06	P13	P14	P15	P22	P23	P24	P31	P32	P33	P40	P41	P42
Bremen	P04
	P05	-1
	P06	-1	-1
Brake	P13	-0.991992	-0.997998	-0.991992
	P14	-0.935936	-0.935936	-0.915916	-1
	P15	-0.887888	-0.908909	-0.766767	-1	-1
Bremerhaven	P22	0.305305	0.0780781	0.001001	-0.0800801	-0.161161	-0.557558
	P23	0.222222	0.018018	-0.139139	-0.303303	-0.369369	-0.73974	-1
	P24	0.292292	0.393393	0.235235	0.371371	0.23023	0.500501	-1	-1
Helgoland (S)	P31	1	1	1	1	1	1	1	1	1
	P32	1	1	1	1	1	1	1	1	1	-1
	P33	1	1	1	1	1	1	1	1	1	-1	-1
Helgoland (T)	P40	1	1	1	1	1	1	0.995996	0.953954	0.997998	1	1	1
	P41	1	1	1	1	1	1	0.322322	-0.218218	0.68969	1	1	1	-0.142142
	P42	1	1	1	1	1	1	1	1	1	1	1	1	-0.915916	0.547548

## Sheet: D) Water 3
Table S10 ßNTI and RCBray matrices for (A) HDPE, (B) Tyre Wear, (C) Wood, (D) Water 3, and (E) Water 02 communities across sites.
ßNTI
			Bremen			Helgoland (S)			Bremen			Brake			Brake			Bremerhaven			Bremerhaven			Helgoland			Helgoland
			05.07.18			09.07.18			07.08.18			07.08.18			21.08.18			21.08.18			03.09.18			03.09.18			26.09.18
			W01	W02	W03	W07	W08	W09	W13	W14	W15	W19	W20	W21	W25	W26	W27	W31	W32	W33	W37	W38	W39	W43	W44	W45	W49	W50	W51
Bremen	05.07.18	W01
		W02	-7.72327
		W03	-8.60538	-8.00292
Helgoland (S)	09.07.18	W07	5.21146	5.3308	4.99115
		W08	4.94399	5.21398	4.81976	-12.1578
		W09	5.20719	5.42728	4.91947	-9.16778	-8.66339
Bremen	07.08.18	W13	-7.13456	-4.7036	-5.28351	6.37043	5.36424	6.67664
		W14	-6.33249	-4.45331	-4.90634	7.35047	6.29643	7.00005	-8.87527
		W15	-6.57213	-4.30008	-4.89446	7.95006	6.6976	8.40646	-8.63312	-8.72608
Brake	07.08.18	W19	-0.286739	0.978415	-1.16764	6.54784	5.09597	6.00032	-2.00147	-1.83	-2.39699
		W20	1.0807	5.02288	0.496473	10.1554	7.10517	9.99008	-1.54318	-2.01097	-2.13281	-2.11405
		W21	-0.940311	1.62923	-1.68373	8.3639	6.02009	8.96855	-2.62756	-2.80289	-3.22816	-3.13664	-10.6799
Brake	21.08.18	W25	-3.07737	-1.29015	-2.13867	6.3151	5.34073	6.18945	-2.6826	-4.7362	-4.92481	-0.303484	-1.99912	-3.83485
		W26	-2.2675	-1.05293	-1.24467	6.32638	5.35091	6.13516	-2.38582	-3.83604	-4.06993	-0.60542	-2.10884	-3.62085	-6.92733
		W27	-3.24704	-1.73788	-2.22956	6.94438	5.91159	6.99916	-3.49621	-4.83391	-4.68077	0.0345517	-2.39629	-3.8316	-6.64223	-7.33061
Bremerhaven	21.08.18	W31	0.00709184	1.06035	-0.188246	-0.375385	-0.35394	-0.602717	-0.605705	-0.0701988	0.0806053	1.41084	-3.09631	-3.43219	0.27383	1.00871	0.701659
		W32	0.513608	1.04715	0.148017	2.25114	2.08394	1.39988	-0.310975	-0.0168439	0.179521	0.949349	-2.41679	-2.7841	-1.19361	-0.934174	-0.854469	-9.63675
		W33	0.133576	1.14919	-0.13516	-0.0269106	-0.0520131	-0.212404	-0.555421	-0.00326161	0.209883	1.42657	-3.1158	-4.01813	1.43725	1.51975	2.60562	-9.9612	-9.06056
Bremerhaven	03.09.18	W37	2.29638	2.31711	2.11263	4.43658	4.00311	3.19287	2.86209	1.47955	2.20661	2.00148	1.66291	1.20979	-0.0537595	-0.636783	-0.713087	-6.75771	-6.83785	-6.28308
		W38	2.99885	3.15137	2.97427	5.75716	5.28607	4.29663	4.15382	0.909525	1.52717	1.57197	1.36824	0.790189	0.061432	-0.993196	-0.612812	-4.86002	-5.06666	-4.43881	-6.30688
		W39	2.39393	2.52466	2.3818	4.23632	3.67742	3.06081	3.10363	1.71883	2.55712	3.09285	1.96794	1.65589	1.08724	0.607204	1.19132	-6.40308	-6.20666	-5.73337	-7.39547	-6.53328
Helgoland	03.09.18	W43	2.23247	2.32239	1.86116	0.362134	1.00894	2.60271	3.42976	3.64879	4.14073	6.51931	9.59878	8.6034	6.02577	5.13997	5.80658	0.990754	2.39217	2.08034	-0.0132548	-0.371502	0.115122
		W44	0.887749	1.26932	0.781921	-0.295615	0.448806	3.69484	2.53292	3.21459	2.76678	4.96259	7.33647	6.1406	4.19106	2.92975	3.9342	-0.786821	0.018483	0.540947	-0.995729	-1.31721	-0.00892476	-6.65812
		W45	3.70517	4.04136	3.19172	-3.77428	-3.00027	-0.406378	4.3223	4.62075	5.14981	6.04347	11.4176	8.72562	5.35851	4.46215	5.39765	-2.8727	-0.404638	-0.762253	-1.81372	-2.21198	-3.20882	-1.85641	-2.00918
	26.09.18	W49	4.65689	5.31124	4.77744	-1.99854	-2.30392	-2.98163	4.18858	4.32972	5.83013	4.71759	4.73289	4.42891	3.9649	3.17181	4.3968	-1.14306	-0.409497	-1.23895	-0.321842	-1.22247	-0.988275	1.61218	2.16926	-0.996128
		W50	5.30076	5.98473	5.41938	-0.991083	-1.58498	-1.91861	5.08793	4.58747	6.26812	4.97946	5.57549	5.15414	3.85738	3.11267	4.22402	0.213236	0.819159	0.000332561	0.410657	-0.586088	0.102871	2.86085	2.58105	-0.558699	-7.55277
		W51	4.99508	5.71271	4.71934	-2.84821	-3.26025	-3.86727	4.94712	5.14443	6.76447	5.42604	5.25317	4.83952	4.20228	3.48019	4.52744	-0.811652	0.0863115	-1.02128	0.243204	-1.03246	-0.444004	1.32327	2.02809	-0.923735	-9.55139	-8.24474
RCBray
			Bremen			Helgoland (S)			Bremen			Brake			Brake			Bremerhaven			Bremerhaven			Helgoland			Helgoland
			05.07.18			09.07.18			07.08.18			07.08.18			21.08.18			21.08.18			03.09.18			03.09.18			26.09.18
			W01	W02	W03	W07	W08	W09	W13	W14	W15	W19	W20	W21	W25	W26	W27	W31	W32	W33	W37	W38	W39	W43	W44	W45	W49	W50	W51
Bremen	05.07.18	W01
		W02	-1
		W03	-1	-1
Helgoland (S)	09.07.18	W07	1	1	1
		W08	1	1	1	-1
		W09	1	1	1	-1	-1
Bremen	07.08.18	W13	-0.997998	-0.951952	-0.971972	1	1	1
		W14	-0.997998	-0.953954	-0.947948	1	1	1	-1
		W15	-0.997998	-0.965966	-0.973974	1	1	1	-1	-1
Brake	07.08.18	W19	0.84985	0.960961	0.977978	1	1	1	1	1	1
		W20	0.644645	0.936937	0.981982	1	1	1	1	1	0.997998	-0.658659
		W21	0.329329	0.812813	0.893894	1	1	1	0.948949	0.993994	0.882883	-0.825826	-1
Brake	21.08.18	W25	0.951952	0.785786	0.995996	1	1	1	0.997998	1	0.975976	-0.245245	-0.493493	-0.301301
		W26	0.981982	0.840841	1	1	1	1	1	1	0.997998	0.243243	0.219219	0.0840841	-1
		W27	0.98999	0.883884	1	1	1	1	1	1	1	0.618619	0.518519	0.264264	-1	-1
Bremerhaven	21.08.18	W31	1	1	1	1	1	1	1	1	1	1	0.961962	0.865866	0.91992	0.991992	1
		W32	1	1	1	1	1	1	1	1	1	1	0.997998	0.975976	0.941942	0.997998	1	-1
		W33	1	1	1	1	1	1	1	1	1	1	0.964965	0.913914	0.965966	0.997998	1	-1	-1
Bremerhaven	03.09.18	W37	1	1	1	1	1	1	1	1	1	1	1	1	0.975976	0.98999	0.98999	0.359359	-0.262262	-0.022022
		W38	1	1	1	1	1	0.997998	1	1	1	1	1	1	0.815816	0.911912	0.824825	-0.023023	-0.521522	-0.0890891	-1
		W39	1	1	1	1	1	1	1	1	1	1	1	1	0.98999	0.997998	0.993994	0.532533	-0.106106	0.182182	-1	-1
Helgoland	03.09.18	W43	1	1	1	1	1	0.945946	1	1	1	1	1	1	1	1	1	1	1	1	1	1	1
		W44	1	1	1	1	1	0.997998	1	1	1	1	1	1	1	1	1	1	1	1	1	1	1	-1
		W45	1	1	1	1	0.93994	0.593594	1	1	1	1	1	1	1	1	1	1	1	1	0.995996	0.97998	1	-1	-1
	26.09.18	W49	1	1	1	0.902903	0.820821	0.678679	1	1	1	1	1	1	1	1	1	1	1	1	-0.876877	-0.753754	-0.791792	0.471471	0.94995	0.124124
		W50	1	1	1	0.982983	0.966967	0.808809	1	1	1	1	1	1	1	1	1	1	1	1	-0.940941	-0.908909	-0.901902	0.82983	0.993994	0.614615	-1
		W51	1	1	1	0.977978	0.973974	0.761762	1	1	1	1	1	1	1	1	1	1	1	1	-0.47047	-0.459459	-0.247247	0.710711	0.987988	0.327327	-1	-1

## Sheet: E) Water 02
Table S10 ßNTI and RCBray matrices for (A) HDPE, (B) Tyre Wear, (C) Wood, (D) Water 3, and (E) Water 02 communities across sites.
ßNTI
			Bremen			Helgoland (S)			Bremen			Brake			Brake			Bremerhaven			Bremerhaven			Helgoland			Helgoland
			05.07.18			09.07.18			07.08.18			07.08.18			21.08.18			21.08.18			03.09.18			03.09.18			26.09.18
			W04	W05	W06	W10	W11	W12	W16	W17	W18	W22	W23	W24	W28	W29	W30	W34	W35	W36	W40	W41	W42	W46	W47	W48	W52	W53	W54
Bremen	05.07.18	W04
		W05	-6.26834
		W06	-6.20771	-5.59662
Helgoland (S)	09.07.18	W10	4.29172	4.94183	4.94905
		W11	4.49688	5.17334	5.17902	-5.3205
		W12	4.69083	4.98372	5.11238	-4.84292	-3.66738
Bremen	07.08.18	W16	-4.61767	-4.07037	-5.47647	4.96034	5.35741	4.99453
		W17	-4.90663	-5.24484	-5.56455	3.89351	4.55448	3.93574	-5.55446
		W18	-4.6006	-4.60628	-5.36107	4.644	5.07072	4.68045	-4.91036	-4.98145
Brake	07.08.18	W22	-1.70532	-0.790401	-1.12917	2.96705	4.46001	3.1941	-2.49957	-0.685035	-1.73235
		W23	-1.44728	-0.637444	-0.761119	3.59962	4.76217	3.81593	-2.62361	-0.876797	-1.7764	-3.46609
		W24	-0.963297	-0.102439	-0.322514	2.95384	4.44942	3.22444	-1.85465	0.201736	-0.985595	-5.11202	-3.92534
Brake	21.08.18	W28	-1.40871	-1.07948	-0.892384	2.91078	4.50043	3.24267	-1.60767	-0.445756	-0.917363	-2.48619	0.85224	-2.75977
		W29	-1.17018	-0.641547	-0.82787	2.52416	4.05774	2.64072	-0.959126	-0.526776	-0.395344	-2.76266	0.868463	-2.60974	-4.96789
		W30	-1.11011	-0.620117	-0.957382	1.74425	3.25463	1.90162	-1.29797	-0.443278	-0.929837	-4.14118	-0.122951	-4.14612	-5.79632	-6.07443
Bremerhaven	21.08.18	W34	2.74398	2.45059	2.36465	-2.51479	-0.345746	-2.93372	2.65006	1.77928	2.12054	2.60994	2.50325	2.46189	0.679096	-1.03874	0.281314
		W35	2.74271	2.62625	2.50485	-2.96223	-0.155126	-2.88767	3.05142	2.2268	2.47603	3.16583	2.99056	2.97412	0.745604	-1.1175	0.29304	-5.42171
		W36	2.39191	2.04478	2.07862	-2.60219	0.354404	-2.39864	2.85032	1.91301	2.42603	3.04742	2.95531	2.91176	1.11613	-0.774202	0.443696	-5.38073	-4.83127
Bremerhaven	03.09.18	W40	1.8803	1.59907	1.54089	-3.24221	0.0111944	-3.31734	1.78991	1.00933	1.42089	2.20903	2.05759	1.96337	0.571958	-0.770897	0.66388	-3.60711	-2.65416	-3.52782
		W41	2.32235	2.22311	2.1178	-3.98954	-1.59112	-4.04166	2.41544	1.63224	1.94983	2.49085	2.40789	2.44739	1.0342	-0.563814	0.948453	-4.25464	-3.35473	-2.73583	-6.22029
		W42	2.39702	2.13061	2.12147	-3.6455	-0.800536	-3.5592	2.47458	1.57029	2.03705	2.6229	2.38044	2.49152	0.831524	-0.561387	0.720348	-4.62808	-3.70829	-4.10924	-5.42774	-5.72122
Helgoland	03.09.18	W46	3.37274	3.15171	3.31827	-3.91249	-2.16927	-3.93645	4.06887	3.19624	3.92097	3.2775	3.88488	3.38219	2.47613	1.33202	1.61788	-3.8795	-2.7269	-2.31514	-3.61123	-4.26458	-3.46111
		W47	3.77638	3.53872	3.76855	-3.73261	-1.59257	-3.67286	4.59374	3.57517	4.37646	3.97267	4.68287	4.10991	3.91073	2.1728	2.15409	-3.97157	-2.11115	-1.46889	-3.93136	-4.1894	-2.82668	-3.68031
		W48	4.32311	4.03822	4.31097	-3.73882	-1.22844	-3.79125	4.68423	3.74604	4.53253	3.66903	4.31634	3.7233	3.20425	1.80614	1.93759	-4.03954	-2.82191	-2.08347	-4.28902	-4.60898	-3.48777	-3.46773	-3.45695
	26.09.18	W52	5.70917	4.98559	6.04091	-4.0915	-2.83621	-3.65079	6.19956	5.39174	6.51284	4.56465	5.47525	4.65715	4.26765	3.10378	3.05866	0.099748	-0.256713	0.764042	0.378354	0.149545	0.856985	-3.31985	-3.94129	-3.88445
		W53	5.16231	4.54487	5.52336	-4.32507	-2.11966	-3.93725	5.582	4.77685	5.78005	3.98027	4.91397	4.02191	3.87162	2.74971	2.61998	0.00966635	-0.380512	0.605645	0.220856	-0.0613999	0.671583	-2.87017	-3.26347	-3.51964	-4.59404
		W54	5.55863	4.85956	6.00639	-4.3011	-3.08136	-3.82155	6.08926	5.30208	6.39882	4.20581	5.18318	4.33646	4.06731	2.96368	2.87548	0.078943	-0.391099	0.660639	0.33476	0.124083	0.86114	-2.85514	-3.27638	-3.59068	-5.34822	-4.39473
RCBray
			Bremen			Helgoland (S)			Bremen			Brake			Brake			Bremerhaven			Bremerhaven			Helgoland			Helgoland
			05.07.18			09.07.18			07.08.18			07.08.18			21.08.18			21.08.18			03.09.18			03.09.18			26.09.18
			W04	W05	W06	W10	W11	W12	W16	W17	W18	W22	W23	W24	W28	W29	W30	W34	W35	W36	W40	W41	W42	W46	W47	W48	W52	W53	W54
Bremen	05.07.18	W04
		W05	-1
		W06	-1	-1
Helgoland (S)	09.07.18	W10	1	1	1
		W11	1	1	1	-1
		W12	1	1	1	-1	-1
Bremen	07.08.18	W16	-0.932933	-0.965966	-0.983984	1	1	1
		W17	-0.977978	-0.985986	-0.983984	1	1	1	-1
		W18	-0.97998	-0.973974	-0.988989	1	1	1	-1	-1
Brake	07.08.18	W22	0.751752	0.345345	0.333333	1	1	1	0.333333	-0.745746	-0.22022
		W23	0.67968	0.238238	0.161161	1	1	1	0.173173	-0.791792	-0.313313	-1
		W24	0.783784	0.318318	0.307307	1	1	1	0.363363	-0.850851	-0.245245	-1	-1
Brake	21.08.18	W28	0.97998	0.818819	0.77978	1	1	1	0.798799	-0.464464	0.247247	-0.933934	-0.921922	-0.898899
		W29	0.934935	0.754755	0.703704	1	1	1	0.75976	-0.486486	0.173173	-0.987988	-0.853854	-0.917918	-1
		W30	0.767768	0.561562	0.534535	1	1	1	0.192192	-0.498498	0.015015	-1	-0.971972	-1	-1	-1
Bremerhaven	21.08.18	W34	1	1	1	0.820821	0.837838	0.922923	1	1	1	1	1	1	0.97998	0.995996	0.963964
		W35	1	1	1	0.984985	0.991992	1	1	1	1	1	1	1	1	1	0.993994	-1
		W36	1	1	1	0.955956	0.995996	0.997998	1	1	1	1	1	1	1	1	1	-1	-1
Bremerhaven	03.09.18	W40	1	1	1	0.85986	0.901902	0.95996	1	1	1	1	1	1	1	1	1	-1	-0.997998	-1
		W41	1	1	1	0.746747	0.838839	0.907908	1	1	1	1	1	1	1	1	1	-1	-1	-1	-1
		W42	1	1	1	0.786787	0.907908	0.95996	1	1	1	1	1	1	1	1	1	-1	-1	-1	-1	-1
Helgoland	03.09.18	W46	1	1	1	-0.117117	0.038038	0.232232	1	1	1	1	1	1	1	1	1	-0.783784	-0.51952	-0.654655	-0.973974	-0.97998	-0.967968
		W47	1	1	1	0.002002	0.212212	0.511512	1	1	1	1	1	1	1	1	1	-0.833834	-0.363363	-0.432432	-0.941942	-0.94995	-0.917918	-1
		W48	1	1	1	0.156156	0.357357	0.577578	1	1	1	1	1	1	1	1	1	-0.773774	-0.401401	-0.49049	-0.983984	-0.985986	-0.975976	-1	-1
	26.09.18	W52	1	1	1	-0.235235	-0.162162	0.0530531	1	1	1	1	1	1	1	1	1	-0.341341	0.264264	0.247247	-0.211211	-0.259259	0.00500501	-0.91992	-0.848849	-0.795796
		W53	1	1	1	-0.407407	-0.301301	-0.193193	1	1	1	1	1	1	1	1	1	-0.442442	-0.176176	-0.236236	-0.381381	-0.457457	-0.397397	-0.92993	-0.933934	-0.846847	-1
		W54	1	1	1	-0.337337	-0.22022	-0.041041	1	1	1	1	1	1	1	1	1	-0.016016	0.506507	0.53954	0.143143	-0.001001	0.285285	-0.82983	-0.725726	-0.648649	-1	-1
