# Supplementary material for: The travelling particles: community dynamics of biofilms on microplastics transferred along a salinity gradient
Source: ISME Commun. 2022 Apr 11;2:35. doi: 10.1038/s43705-022-00117-4 (PMC9723596; doi:10.1038/s43705-022-00117-4)
Supplement: Supplementary file 9 — Supplementary Table 11 [file 43705_2022_117_MOESM9_ESM.xlsx]

## Sheet: A) HDPE
Table S11 Similarity of Percentages (SIMPER) analysis showing bacterial taxa with a contribution > 1 % to dissimilarities within (A) HDPE, (B) Tyre Wear, (C) Wood, and (D, E) waterborne communities between sites. The sum (∑) and mean (µ) percentage contribution of each bacterial family to differences observed between sites and their average dissimilarities (%) are shown. The number of ASVs (NASV)…
Class	Family	NASV	Contribution (%)							NASV	Contribution (%)							NASV	Contribution (%)							NASV	Contribution (%)
			S	µ	Bremen		Brake		d		S	µ	Brake		Bremerhaven		d		S	µ	Bremerhaven		Helgoland (T)		d		S	µ	Helgoland (T)		Helgoland (S)		d
					S	µ	S	µ					S	µ	S	µ					S	µ	S	µ					S	µ	S	µ
Acidimicrobiia	Ilumatobacteraceae	1	2.12	2.12	5.23	5.23	6.53	6.53	1.3	1	4.89	4.89	6.53	6.53	11.1	11.1	4.57	1	1.91	1.91	11.1	11.1	5.06	5.06	-6.04	1	2	2	5.06	5.06	0	0	-5.06
	Microtrichaceae	1	3.53	3.53	2.83	2.83	4.97	4.97	2.14	1	1.47	1.47	4.97	4.97	6.31	6.31	1.34	4	5.42	1.355	6.31	1.5775	16.04	4.01	2.4325	6	14.24	2.37333	16.86	2.81	46.06	7.67667	4.86667
Acidobacteriia	Solibacteraceae (Subgroup 3)	2	8.73	4.365	14.18	7.09	8.92	4.46	-2.63	2	8.17	4.085	8.92	4.46	1.22	0.61	-3.85	-	-	-	-	-	-	-	-	-	-	-	-	-	-	-	-
Alphaproteobacteria	Beijerinckiaceae	1	4.08	4.08	6	6	3.49	3.49	-2.51	-	-	-	-	-	-	-	-	1	0.94	0.94	3.46	3.46	0.47	0.47	-2.99	-	-	-	-	-	-	-	-
	Hyphomicrobiaceae	2	1.98	0.99	10.49	5.245	11.08	5.54	0.295	2	5.05	2.525	11.08	5.54	15.82	7.91	2.37	4	4.98	1.245	15.82	3.955	11.94	2.985	-0.97	4	5.27	1.3175	11.94	2.985	13.31	3.3275	0.3425
	Hyphomonadaceae	4	6.25	1.5625	13.75	3.4375	17.24	4.31	0.8725	5	11.88	2.376	23.16	4.632	34.32	6.864	2.232	6	9.84	1.64	34.32	5.72	18.39	3.065	-2.655	5	4.49	0.898	17.64	3.528	6.28	1.256	-2.272
	Rhodobacteraceae	5	8.74	1.748	23.83	4.766	22.44	4.488	-0.278	5	13.94	2.788	22.44	4.488	33.4	6.68	2.192	11	16.21	1.47364	33.4	3.03636	41.5	3.77273	0.736364	10	15.12	1.512	41.5	4.15	20.31	2.031	-2.119
	PS1 clade	-	-	-	-	-	-	-	-	-	-	-	-	-	-	-	-	1	1.73	1.73	0	0	5.51	5.51	5.51	1	1.39	1.39	5.51	5.51	1.99	1.99	-3.52
	Rhizobiaceae	-	-	-	-	-	-	-	-	-	-	-	-	-	-	-	-	2	3.97	1.985	0	0	12.6	6.3	6.3	2	3.94	1.97	12.6	6.3	10.62	5.31	-0.99
Anaerolineae	Unclassified Anaerolineae	2	9.23	4.615	15.46	7.73	16.74	8.37	0.64	2	5.95	2.975	16.74	8.37	21.38	10.69	2.32	2	4.64	2.32	21.38	10.69	6.61	3.305	-7.385	2	2.62	1.31	6.61	3.305	0	0	-3.305
	Caldilineaceae	-	-	-	-	-	-	-	-	-	-	-	-	-	-	-	-	2	1.84	0.92	0	0	5.84	2.92	2.92	2	4.28	2.14	5.84	2.92	16.68	8.34	5.42
Bacteroidia	Flavobacteriaceae	-	-	-	-	-	-	-	-	-	-	-	-	-	-	-	-	3	5.74	1.91333	0	0	18.23	6.07667	6.07667	3	3.14	1.04667	18.23	6.07667	16.45	5.48333	-0.593333
	Saprospiraceae	-	-	-	-	-	-	-	-	-	-	-	-	-	-	-	-	4	5.19	1.2975	0	0	16.49	4.1225	4.1225	4	8.61	2.1525	16.49	4.1225	13.86	3.465	-0.6575
Chloroflexia	Roseiflexaceae	1	3.83	3.83	3.02	3.02	3.01	3.01	-0.01	1	2.47	2.47	3.01	3.01	1.25	1.25	-1.76	1	0.39	0.39	1.25	1.25	0	0	-1.25	-	-	-	-	-	-	-	-
Deinococci	Trueperaceae	1	3.9	3.9	6.24	6.24	8.19	8.19	1.95	1	3.08	3.08	8.19	8.19	10.8	10.8	2.61	4	6.92	1.73	10.8	2.7	17.4	4.35	1.65	4	5.6	1.4	17.4	4.35	7.55	1.8875	-2.4625
Gammaproteobacteria	Unclassified Gammaproteobacteria (ASV 7601)	-	-	-	-	-	-	-	-	-	-	-	-	-	-	-	-	1	0.5	0.5	0	0	1.7	1.7	1.7	1	2.5	2.5	1.7	1.7	8.1	8.1	6.4
	Burkholderiaceae	-	-	-	-	-	-	-	-	-	-	-	-	-	-	-	-	1	2.3	2.3	0	0	7.32	7.32	7.32	1	1.05	1.05	7.32	7.32	4.65	4.65	-2.67
	Unclassified Gammaproteobacteria (ASV 11426)	-	-	-	-	-	-	-	-	1	5.31	5.31	0	0	5.06	5.06	5.06	1	1.58	1.58	5.06	5.06	0	0	-5.06	-	-	-	-	-	-	-	-
	Thiotrichaceae	-	-	-	-	-	-	-	-	-	-	-	-	-	-	-	-	6	13.06	2.17667	0	0	41.53	6.92167	6.92167	6	15.16	2.52667	41.53	6.92167	3.15	0.525	-6.39667
	Woeseiaceae	-	-	-	-	-	-	-	-	-	-	-	-	-	-	-	-	-	-	-	-	-	-	-	-	1	2.68	2.68	0	0	6.79	6.79	6.79
Nitrospira	Nitrospiraceae	3	15.8	5.26667	14.97	4.99	20.52	6.84	1.85	3	9.94	3.31333	20.52	6.84	13.88	4.62667	-2.21333	2	3.27	1.635	13.88	6.94	3.46	1.73	-5.21	1	1.14	1.14	2.88	2.88	0	0	-2.88
Oxyphotobacteria	Leptolyngbyaceae	2	8.54	4.27	5.13	2.565	10.38	5.19	2.625	2	9.68	4.84	10.38	5.19	1.24	0.62	-4.57	1	0.38	0.38	1.24	1.24	0	0	-1.24	-	-	-	-	-	-	-	-
	Pseudanabaenaceae	2	8.56	4.28	5.64	2.82	10.7	5.35	2.53	2	8.83	4.415	10.7	5.35	2.4	1.2	-4.15	1	0.74	0.74	2.4	2.4	0	0	-2.4	-	-	-	-	-	-	-	-
	Unclassified Synechococcales	1	6.23	6.23	2.92	2.92	6.5	6.5	3.58	1	3.43	3.43	6.5	6.5	4.38	4.38	-2.12	1	1.35	1.35	4.38	4.38	0	0	-4.38	-	-	-	-	-	-	-	-
Parcubacteria	Unclassified Parcubacteria	-	-	-	-	-	-	-	-	-	-	-	-	-	-	-	-	-	-	-	-	-	-	-	-	1	2.05	2.05	0	0	5.17	5.17	5.17
Planctomycetacia	Pirellulaceae	1	4.18	4.18	0.75	0.75	3.32	3.32	2.57	1	3.34	3.34	3.32	3.32	4.37	4.37	1.05	1	0.89	0.89	4.37	4.37	1.88	1.88	-2.49	1	0.74	0.74	1.88	1.88	0	0	-1.88
	Rubinisphaeraceae	-	-	-	-	-	-	-	-	-	-	-	-	-	-	-	-	1	1.79	1.79	0	0	5.7	5.7	5.7	1	2.25	2.25	5.7	5.7	0	0	-5.7
Subgroup 6 (Acidobacteria)	Unclassified Subgroup 6	2	3.73	1.865	15.22	7.61	15.88	7.94	0.33	2	2.15	1.075	15.88	7.94	14.21	7.105	-0.835	2	3.71	1.855	14.21	7.105	2.43	1.215	-5.89	1	0.69	0.69	1.76	1.76	0	0	-1.76
		Average dissimilarity			0.1875								0.2621								0.7465								0.5995

## Sheet: B) Tyre Wear
Table S11 Similarity of Percentages (SIMPER) analysis showing bacterial taxa with a contribution > 1 % to dissimilarities within (A) HDPE, (B) Tyre Wear, (C) Wood, and (D, E) waterborne communities between sites. The sum (∑) and mean (µ) percentage contribution of each bacterial family to differences observed between sites and their average dissimilarities (%) are shown. The number of ASVs (NASV)…
Class	Family	NASV	Contribution (%)							NASV	Contribution (%)							NASV	Contribution (%)							NASV	Contribution (%)
			Σ	µ	Bremen		Brake		δ		Σ	µ	Brake		Bremerhaven		δ		Σ	µ	Bremerhaven		Helgoland (T)		δ		Σ	µ	Helgoland (T)		Helgoland (S)		δ
					Σ	µ	Σ	µ					Σ	µ	Σ	µ					Σ	µ	Σ	µ					Σ	µ	Σ	µ
Acidimicrobiia	Iamiaceae	1	2.45	2.45	2.38	2.38	5.65	5.65	3.27	1	7.93	7.93	5.65	5.65	19.24	19.24	13.59	1	3.46	3.46	19.24	19.24	7.82	7.82	-11.42	1	3.11	3.11	7.82	7.82	0	0	-7.82
	Microtrichaceae	-	-	-	-	-	-	-	-	-	-	-	-	-	-	-	-	1	1.01	1.01	0	0	3.3	3.3	3.3	1	0.84	0.84	3.3	3.3	5.45	5.45	2.15
	Unclassified Acidimicrobiia	1	1.17	1.17	1.99	1.99	3.55	3.55	1.56	1	1.38	1.38	3.55	3.55	5.93	5.93	2.38	1	1.09	1.09	5.93	5.93	2.33	2.33	-3.6	1	0.93	0.93	2.33	2.33	0	0	-2.33
Actinobacteria	Nocardiaceae	1	1.2	1.2	1.56	1.56	0	0	-1.56	1	3.52	3.52	0	0	6.03	6.03	6.03	1	1.7	1.7	6.03	6.03	0.47	0.47	-5.56	-	-	-	-	-	-	-	-
Alphaproteobacteria	Hyphomonadaceae	1	0.91	0.91	4.82	4.82	3.6	3.6	-1.22	1	2.53	2.53	3.6	3.6	7.94	7.94	4.34	1	0.83	0.83	7.94	7.94	5.22	5.22	-2.72	2	4.47	2.235	5.22	2.61	6.07	3.035	0.425
	Rhodobacteraceae	3	10.41	3.47	31.35	10.45	17.71	5.90333	-4.54667	6	10.67	1.77833	20.4	3.4	38.27	6.37833	2.97833	7	9.79	1.39857	38.27	5.46714	21.43	3.06143	-2.40571	7	7.79	1.11286	21.43	3.06143	8.03	1.14714	-1.91429
	Sphingomonadaceae	6	16.74	2.79	26.1	4.35	24.28	4.04667	-0.303333	6	11.55	1.925	24.28	4.04667	24.36	4.06	0.0133333	4	6.64	1.66	23.56	5.89	1.76	0.44	-5.45	2	3.2	1.6	1.76	0.88	6.38	3.19	2.31
Blastocatellia (Subgroup 4)	Blastocatellaceae	1	1.18	1.18	6.15	6.15	4.65	4.65	-1.5	1	0.87	0.87	4.65	4.65	3.15	3.15	-1.5	-	-	-	-	-	-	-	-	-	-	-	-	-	-	-	-
Deltaproteobacteria	Bdellovibrionaceae	1	3.19	3.19	14.29	14.29	12.17	12.17	-2.12	1	4.45	4.45	12.17	12.17	4.6	4.6	-7.57	1	0.89	0.89	4.6	4.6	1.67	1.67	-2.93	1	0.66	0.66	1.67	1.67	0	0	-1.67
	Haliangiaceae	-	-	-	-	-	-	-	-	-	-	-	-	-	-	-	-	-	-	-	-	-	-	-	-	1	2.3	2.3	0	0	5.81	5.81	5.81
Gammaproteobacteria	Burkholderiaceae	4	10.32	2.58	25.25	6.3125	11.59	2.8975	-3.415	4	6.92	1.73	11.59	2.8975	13.8	3.45	0.5525	4	4.18	1.045	13.8	3.45	0	0	-3.45	-	-	-	-	-	-	-	-
	Moraxellaceae	1	3.2	3.2	8.6	8.6	6.26	6.26	-2.34	1	3.06	3.06	6.26	6.26	9.23	9.23	2.97	1	2.32	2.32	9.23	9.23	1.63	1.63	-7.6	1	0.64	0.64	1.63	1.63	0	0	-1.63
	Porticoccaceae	1	2.29	2.29	0	0	3.07	3.07	3.07	1	1.68	1.68	3.07	3.07	5.11	5.11	2.04	1	0.93	0.93	5.11	5.11	2.39	2.39	-2.72	1	0.94	0.94	2.39	2.39	0	0	-2.39
	SS1-B-06-26	12	46.6	3.88333	93.97	7.83083	105.57	8.7975	0.966667	12	39.36	3.28	105.57	8.7975	96	8	-0.7975	14	25.81	1.84357	96.75	6.91071	35.34	2.52429	-4.38643	8	33.11	4.13875	35.89	4.48625	49.62	6.2025	1.71625
	Unclassified Gammaproteobacteria (ASV 11426)	-	-	-	-	-	-	-	-	1	5.63	5.63	0	0	9.66	9.66	9.66	1	2.38	2.38	9.66	9.66	1.85	1.85	-7.81	1	0.73	0.73	1.85	1.85	0	0	-1.85
	Pseudohongiellaceae	-	-	-	-	-	-	-	-	-	-	-	-	-	-	-	-	3	14.2	4.73333	0	0	46.82	15.6067	15.6067	3	11.87	3.95667	46.82	15.6067	28.53	9.51	-6.09667
	Unclassified Oceanospirillales	-	-	-	-	-	-	-	-	-	-	-	-	-	-	-	-	2	9.18	4.59	0	0	30.15	15.075	15.075	2	8.79	4.395	30.15	15.075	10.75	5.375	-9.7
	Oleiphilaceae	-	-	-	-	-	-	-	-	-	-	-	-	-	-	-	-	-	-	-	-	-	-	-	-	2	3.52	1.76	0.67	0.335	9.55	4.775	4.44
		Average dissimilarity			0.3158								0.3859								0.7235								0.655

## Sheet: C) Wood
Table S11 Similarity of Percentages (SIMPER) analysis showing bacterial taxa with a contribution > 1 % to dissimilarities within (A) HDPE, (B) Tyre Wear, (C) Wood, and (D, E) waterborne communities between sites. The sum (∑) and mean (µ) percentage contribution of each bacterial family to differences observed between sites and their average dissimilarities (%) are shown. The number of ASVs (NASV)…
Class	Family	NASV	Contribution (%)							NASV	Contribution (%)							NASV	Contribution (%)							NASV	Contribution (%)
			Σ	µ	Bremen		Brake		δ		Σ	µ	Brake		Bremerhaven		δ		Σ	µ	Bremerhaven		Helgoland (T)		δ		Σ	µ	Helgoland (T)		Helgoland (S)		δ
					Σ	µ	Σ	µ					Σ	µ	Σ	µ					Σ	µ	Σ	µ					Σ	µ	Σ	µ
ABY1	Unclassified ABY1	-	-	-	-	-	-	-	-	-	-	-	-	-	-	-	-	-	-	-	-	-	-	-	-	1		0.76		0		3.53	3.53
Acidobacteriia	Solibacteraceae (Subgroup 3)	1	3.87	3.87	9.98	9.98	4.98	4.98	-5	1	2.17	2.17	4.98	4.98	0	0	-4.98	-	-	-	-	-	-	-	-	-	-	-	-	-	-	-	-
Alphaproteobacteria	Devosiaceae	2	2.28	1.14	11.22	5.61	8.41	4.205	-1.405	2	4.14	2.07	8.41	4.205	17.93	8.965	4.76	3	4.68	1.56	17.93	5.97667	14.82	4.94	-1.03667	4	4.25	1.0625	14.82	3.705	4.95	1.2375	-2.4675
	Hyphomonadaceae	-	-	-	-	-	-	-	-	1	1.19	1.19	4.88	4.88	7.62	7.62	2.74	1	1.63	1.63	7.62	7.62	3.04	3.04	-4.58	1	0.65	0.65	3.04	3.04	0	0	-3.04
	Unclassified Rhizobiales	1	0.75	0.75	4.68	4.68	5.65	5.65	0.97	1	0.7	0.7	5.65	5.65	7.26	7.26	1.61	2	2.42	1.21	7.26	3.63	7.81	3.905	0.275	2	1.37	0.685	7.81	3.905	5.88	2.94	-0.965
	Rhodobacteraceae	9	25.77	2.86333	70.77	7.86333	68.91	7.65667	-0.206667	9	14.27	1.58556	62.04	6.89333	65.21	7.24556	0.352222	11	18.69	1.69909	72.33	6.57545	42.69	3.88091	-2.69455	18	20.93	1.16278	43.35	2.40833	65.96	3.66444	1.25611
	Sphingomonadaceae	13	24.95	1.91923	64.29	4.94538	54.14	4.16462	-0.780769	12	15.57	1.2975	46.53	3.8775	61.95	5.1625	1.285	14	17.07	1.21929	69.4	4.95714	37.86	2.70429	-2.25286	13	17.17	1.32077	35.78	2.75231	49.82	3.83231	1.08
	Thalassospiraceae	-	-	-	-	-	-	-	-	1	1.03	1.03	0	0	2.37	2.37	2.37	2	3.71	1.855	2.37	1.185	12.8	6.4	5.215	2	2.76	1.38	12.8	6.4	0	0	-6.4
	Unclassified Alphaproteobacteria	-	-	-	-	-	-	-	-	-	-	-	-	-	-	-	-	1	3.58	3.58	0	0	10.03	10.03	10.03	2	4.4	2.2	10.03	5.015	10.32	5.16	0.145
Bacteroidia	Flavobacteriaceae	2	4.87	2.435	2.65	1.325	8.98	4.49	3.165	6	14.64	2.44	8.98	1.49667	32.67	5.445	3.94833	9	18.29	2.03222	33	3.66667	58.4	6.48889	2.82222	13	19.15	1.47308	58.73	4.51769	33.39	2.56846	-1.94923
	Unclassified Bacteroidetes	1	2.48	2.48	1.72	1.72	4.95	4.95	3.23	1	1.47	1.47	4.95	4.95	1.55	1.55	-3.4	1	0.42	0.42	1.55	1.55	0.47	0.47	-1.08	-	-	-	-	-	-	-	-
	Saprospiraceae	1	0.87	0.87	6.05	6.05	5.02	5.02	-1.03	1	2.19	2.19	5.02	5.02	0	0	-5.02	-	-	-	-	-	-	-	-	1	1.01	1.01	0	0	4.73	4.73	4.73
Deltaproteobacteria	Bdellovibrionaceae	1	4.23	4.23	0	0	5.46	5.46	5.46	1	1.36	1.36	5.46	5.46	2.92	2.92	-2.54	1	1.04	1.04	2.92	2.92	0	0	-2.92	-	-	-	-	-	-	-	-
	BIrii41	2	2.46	1.23	16.69	8.345	14.62	7.31	-1.035	2	5.45	2.725	14.62	7.31	2.15	1.075	-6.235	-	-	-	-	-	-	-	-	1	0.33	0.33	1.52	1.52	0	0	-1.52
	Polyangiaceae	-	-	-	-	-	-	-	-	1		2.05		5.7		1	-4.7	1		0.29		1		0.47	-0.53	-	-	-	-	-	-	-	-
	Nannocystaceae	-	-	-	-	-	-	-	-	-	-	-	-	-	-	-	-	-	-	-	-	-	-	-	-	1	1.23	1.23	0	0	5.69	5.69	5.69
Gammaproteobacteria	Unclassified Gammaproteobacteria Family 1	1	5.58	5.58	0	0	7.24	7.24	7.24	3	3.29	1.09667	7.24	2.41333	2.64	0.88	-1.53333	3	3.07	1.02333	2.64	0.88	8.68	2.89333	2.01333	2	1.73	0.865	8.35	4.175	0	0	-4.175
	Arenicellaceae	-	-	-	-	-	-	-	-	1	1.86	1.86	0	0	4.27	4.27	4.27	1	0.73	0.73	4.27	4.27	6.02	6.02	1.75	1	1.3	1.3	6.02	6.02	0	0	-6.02
	Burkholderiaceae	1	3.55	3.55	7.6	7.6	3.01	3.01	-4.59	1	1.31	1.31	3.01	3.01	0	0	-3.01	-	-	-	-	-	-	-	-	-	-	-	-	-	-	-	-
	Cellvibrionaceae	1	1.14	1.14	11.65	11.65	12.7	12.7	1.05	1	4.87	4.87	12.7	12.7	1.52	1.52	-11.18	1	0.39	0.39	1.52	1.52	1.24	1.24	-0.28	2	1.3	0.65	1.24	0.62	4.75	2.375	1.755
	Unclassified Gammaproteobacteria Family 2	3	4.61	1.53667	22.49	7.49667	22.8	7.6	0.103333	3	5.5	1.83333	22.8	7.6	10.96	3.65333	-3.94667	3	2.67	0.89	10.96	3.65333	3.48	1.16	-2.49333	2	0.74	0.37	3.48	1.74	0	0	-1.74
	Methylophagaceae	-	-	-	-	-	-	-	-	-	-	-	-	-	-	-	-	1	2.83	2.83	0	0	7.88	7.88	7.88	1	1.72	1.72	7.88	7.88	0	0	-7.88
	Methylophilaceae	3	7.47	2.49	23.7	7.9	20.53	6.84333	-1.05667	3	2.26	0.753333	20.53	6.84333	16.84	5.61333	-1.23	5	5.34	1.068	16.84	3.368	13.26	2.652	-0.716	5	5.91	1.182	13.02	2.604	17.23	3.446	0.842
	Pseudohongiellaceae	-	-	-	-	-	-	-	-	1	1.14	1.14	0	0	2.61	2.61	2.61	1	2.34	2.34	2.61	2.61	9.15	9.15	6.54	1	1.99	1.99	9.15	9.15	0	0	-9.15
	Unclassified Gammaproteobacteria (ASV 805)	1	1.1	1.1	7.66	7.66	8.08	8.08	0.42	1	3.52	3.52	8.08	8.08	0	0	-8.08	-	-	-	-	-	-	-	-	-	-	-	-	-	-	-	-
	Spongiibacteraceae	-	-	-	-	-	-	-	-	-	-	-	-	-	-	-	-	1	1.69	1.69	0	0	4.71	4.71	4.71	2	3.56	1.78	4.71	2.355	11.75	5.875	3.52
Phycisphaerae	Phycisphaeraceae	1	0.59	0.59	1.38	1.38	2.15	2.15	0.77	1	1.52	1.52	2.15	2.15	5.64	5.64	3.49	3	2.81	0.936667	5.97	1.99	9.3	3.1	1.11	3	2.33	0.776667	9.3	3.1	5.24	1.74667	-1.35333
Planctomycetacia	Pirellulaceae	2	2.11	1.055	3.56	1.78	6.3	3.15	1.37	2	5.31	2.655	6.3	3.15	18.5	9.25	6.1	2	3.67	1.835	18.5	9.25	8.09	4.045	-5.205	3	3.05	1.01667	8.09	2.69667	6.06	2.02	-0.676667
Verrucomicrobiae	Pedosphaeraceae	1	0.51	0.51	1.63	1.63	1.05	1.05	-0.58	1	2.42	2.42	1.05	1.05	6.59	6.59	5.54	1	1.69	1.69	6.59	6.59	1.82	1.82	-4.77	1	0.39	0.39	1.82	1.82	0	0	-1.82
	Rubritaleaceae	-	-	-	-	-	-	-	-	-	-	-	-	-	-	-	-	-	-	-	-	-	-	-	-	1	1.05	1.05	0	0	4.9	4.9	4.9
		Average dissimilarity			0.2339								0.4081								0.5102								0.9305

## Sheet: D) Water 3
Table S11 Similarity of Percentages (SIMPER) analysis showing bacterial taxa with a contribution > 1 % to dissimilarities within (A) HDPE, (B) Tyre Wear, (C) Wood, and (D, E) waterborne communities between sites. The sum (∑) and mean (µ) percentage contribution of each bacterial family to differences observed between sites and their average dissimilarities (%) are shown. The number of ASVs (NASV)…
Class	Family	NASV	Contribution (%)							NASV	Contribution (%)							NASV	Contribution (%)
			Σ	µ	Bremen		Brake		δ		Σ	µ	Brake		Bremerhaven		δ		Σ	µ	Bremerhaven		Helgoland (T)		δ
					Σ	µ	Σ	µ					Σ	µ	Σ	µ					Σ	µ	Σ	µ
Acidimicrobiia	Actinomarinaceae	-	-	-	-	-	-	-	-	1	4.54	4.54	0.17	0.17	16.67	16.67	16.5	1	4.33	4.33	16.67	16.67	6.43	6.43	-10.24
	Ilumatobacteraceae	6	6.84	1.14	6.12	1.02	28.64	4.77333	3.75333	5	8.16	1.632	28.64	5.728	18.35	3.67	-2.058	4	5.46	1.365	18.11	4.5275	1.25	0.3125	-4.215
Actinobacteria	Unclassified Actinobacteria (ASV 2513)	1	1.38	1.38	0.47	0.47	5.5	5.5	5.03	1	1.56	1.56	5.5	5.5	0.17	0.17	-5.33	-	-	-	-	-	-	-	-
	Mycobacteriaceae	2	1.86	0.93	5.48	2.74	9.94	4.97	2.23	2	2.67	1.335	9.94	4.97	0.93	0.465	-4.505	1	0.31	0.31	0.93	0.93	0	0	-0.93
	Sporichthyaceae	8	9.27	1.15875	12.06	1.5075	43.15	5.39375	3.88625	8	11.99	1.49875	43.15	5.39375	0	0	-5.39375	-	-	-	-	-	-	-	-
	Unclassified Actinobacteria (ASV 9048)	1	1.11	1.11	4.79	4.79	0.77	0.77	-4.02	1	0.26	0.26	0.77	0.77	0	0	-0.77	-	-	-	-	-	-	-	-
Alphaproteobacteria	AEGEAN-169 marine group	1	0.21	0.21	0	0	0.84	0.84	0.84	1	0.92	0.92	0.84	0.84	3.95	3.95	3.11	1	1.03	1.03	3.95	3.95	1.08	1.08	-2.87
	Caulobacteraceae	4	3.95	0.9875	12.53	3.1325	2.59	0.6475	-2.485	2	0.76	0.38	2.59	1.295	0.99	0.495	-0.8	3	1.9	0.633333	1.23	0.41	5.89	1.96333	1.55333
	Clade I	-	-	-	-	-	-	-	-	4	6.72	1.68	0.57	0.1425	25.17	6.2925	6.15	4	7.11	1.7775	25.17	6.2925	6.42	1.605	-4.6875
	Clade II	-	-	-	-	-	-	-	-	1	1.13	1.13	0	0	4.15	4.15	4.15	1	1.19	1.19	4.15	4.15	2.67	2.67	-1.48
	Clade III	1	2.32	2.32	0.62	0.62	9.81	9.81	9.19	1	2.1	2.1	9.81	9.81	1.93	1.93	-7.88	1	0.61	0.61	1.93	1.93	0	0	-1.93
	Reyranellaceae	1	0.73	0.73	0	0	2.97	2.97	2.97	1	0.94	0.94	2.97	2.97	3.88	3.88	0.91	1	1.11	1.11	3.88	3.88	0.47	0.47	-3.41
	Unclassified Rhizobiales	2	1.6	0.8	13.17	6.585	7.41	3.705	-2.88	2	2.25	1.125	7.41	3.705	0	0	-3.705	-	-	-	-	-	-	-	-
	Rhodobacteraceae	3	4.02	1.34	12.22	4.07333	3.02	1.00667	-3.06667	3	4.13	1.37667	3.02	1.00667	16.76	5.58667	4.58	7	9.91	1.41571	17.57	2.51	31.2	4.45714	1.94714
	Sphingomonadaceae	1	1.34	1.34	5.01	5.01	0	0	-5.01	-	-	-	-	-	-	-	-	-	-	-	-	-	-	-	-
	SAR116 clade	-	-	-	-	-	-	-		1	1.51	1.51	0.4	0.4	5.76	5.76	5.36	1	1.42	1.42	5.76	5.76	1.96	1.96	-3.8
Anaerolineae	Caldilineaceae	1	0.93	0.93	0	0	3.75	3.75	3.75	1	1	1	3.75	3.75	0.47	0.47	-3.28	-	-	-	-	-	-	-	-
Bacteroidia	Chitinophagaceae	2	3.28	1.64	12.3	6.15	0	0	-6.15	-	-	-	-	-	-	-	-	-	-	-	-	-	-	-	-
	Cryomorphaceae	1	0.55	0.55	0	0	2.23	2.23	2.23	2	1.77	0.885	2.23	1.115	7.61	3.805	2.69	2	2.47	1.235	7.61	3.805	4.98	2.49	-1.315
	Unclassified Sphingobacteriales	1	1.45	1.45	0	0	5.89	5.89	5.89	1	1.54	1.54	5.89	5.89	0	0	-5.89	-	-	-	-	-	-	-	-
	Flavobacteriaceae	1	1.59	1.59	5.7	5.7	0	0	-5.7	3	2.34	0.78	0.4	0.133333	8.57	2.85667	2.72333	8	8.91	1.11375	8.57	1.07125	22.54	2.8175	1.74625
	Saprospiraceae	1	1.75	1.75	6.49	6.49	0	0	-6.49	-	-	-	-	-	-	-	-	1	1.22	1.22	0	0	3.43	3.43	3.43
Campylobacteria	Arcobacteraceae	-	-	-	-	-	-	-	-	-	-	-	-	-	-	-	-	1	0.56	0.56	0	0	1.95	1.95	1.95
	Sulfurovaceae	-	-	-	-	-	-	-	-	-	-	-	-	-	-	-	-	3	4.38	1.46	0	0	13.72	4.57333	4.57333
	Thiovulaceae	-	-	-	-	-	-	-	-	-	-	-	-	-	-	-	-	1	0.85	0.85	0	0	2.39	2.39	2.39
Deinococci	Deinococcaceae	-	-	-	-	-	-	-	-	-	-	-	-	-	-	-	-	1	0.99	0.99	0	0	3.29	3.29	3.29
Deltaproteobacteria	Desulfobulbaceae	1	0.45	0.45	0	0	1.65	1.65	1.65	1	1.04	1.04	1.65	1.65	5.01	5.01	3.36	1	0.74	0.74	5.01	5.01	4.01	4.01	-1
	Sandaracinaceae	-	-	-	-	-	-	-		1	0.98	0.98	0.62	0.62	3.58	3.58	2.96	1	1.11	1.11	3.58	3.58	0.44	0.44	-3.14
	Sva1033	1	0.64	0.64	0	0	2.28	2.28	2.28	1	0.66	0.66	2.28	2.28	4.3	4.3	2.02	1	0.61	0.61	4.3	4.3	3.23	3.23	-1.07
Gammaproteobacteria	Unclassified Gammaproteobacteria Family 1	1	0.43	0.43	0	0	1.56	1.56	1.56	4	4.34	1.085	1.56	0.39	16.92	4.23	3.84	4	4.63	1.1575	16.92	4.23	6.02	1.505	-2.725
	Alteromonadaceae	-	-	-	-	-	-	-		-	-	-	-	-	-	-	-	2	3.85	1.925	0	0	13.24	6.62	6.62
	Unclassified Gammaproteobacteria Family 2	2	2.31	1.155	0	0	8.27	4.135	4.135	3	3.34	1.11333	9.03	3.01	17.58	5.86	2.85	3	4.68	1.56	17.58	5.86	3.59	1.19667	-4.66333
	Burkholderiaceae	6	6.01	1.00167	15.71	2.61833	9.03	1.505	-1.11333	5	3.53	0.706	9.03	1.806	3.42	0.684	-1.122	1	1.53	1.53	3.42	3.42	3.45	3.45	0.03
	Halieaceae	2	2.42	1.21	9.18	4.59	2.69	1.345	-3.245	2	1.36	0.68	2.69	1.345	3.7	1.85	0.505	1	0.94	0.94	3.7	3.7	0.88	0.88	-2.82
	Nitrosomonadaceae	1	1.14	1.14	0	0	4.05	4.05	4.05	1	0.98	0.98	4.05	4.05	0.74	0.74	-3.31	1	0.26	0.26	0.74	0.74	0	0	-0.74
	Pseudohongiellaceae	1	1.26	1.26	0	0	4.94	4.94	4.94	2	2.42	1.21	4.94	2.47	4.43	2.215	-0.255	-	-	-	-	-	-	-	-
	Pseudoalteromonadaceae	-	-	-	-	-	-	-	-	-	-	-	-	-	-	-	-	1	0.85	0.85	0	0	2.78	2.78	2.78
	Pseudohongiellaceae	-	-	-	-	-	-	-	-	-	-	-	-	-	-	-	-	1	1.07	1.07	4.14	4.14	1.6	1.6	-2.54
	Pseudomonadaceae	-	-	-	-	-	-	-	-	-	-	-	-	-	-	-	-	1	0.95	0.95	0	0	3.16	3.16	3.16
	Steroidobacteraceae	4	4.86	1.215	21.71	5.4275	4.12	1.03	-4.3975	2	0.87	0.435	3.15	1.575	1.07	0.535	-1.04	1	0.35	0.35	1.07	1.07	0	0	-1.07
	Thiotrichaceae	-	-	-	-	-	-	-	-	-	-	-	-	-	-	-	-	1	1.19	1.19	0	0	3.2	3.2	3.2
	Unclassified SAR86 clade	-	-	-	-	-	-	-	-	1	0.95	0.95	0	0	3.47	3.47	3.47	1	0.94	0.94	3.47	3.47	2.36	2.36	-1.11
	Vibrionaceae	-	-	-	-	-	-	-	-	-	-	-	-	-	-	-	-	1	0.71	0.71	0	0	1.91	1.91	1.91
	Woeseiaceae	-	-	-	-	-	-	-	-	1	1.34	1.34	0.24	0.24	4.66	4.66	4.42	1	1.55	1.55	4.66	4.66	0	0	-4.66
	Xanthomonadaceae	-	-	-	-	-	-	-	-	2	0.73	0.365	0.52	0.26	2.49	1.245	0.985	5	3.34	0.668	2.73	0.546	10.06	2.012	1.466
Ignavibacteria	Unclassified Ignavibacteria	1	1.4	1.4	6.32	6.32	1.53	1.53	-4.79	1	0.4	0.4	1.53	1.53	0	0	-1.53	-	-	-	-	-	-	-	-
KD4-96 (Chloroflexi)	Unclassified KDA-96 (ASV 18092)	1	0.76	0.76	0	0	2.51	2.51	2.51	1	0.81	0.81	2.51	2.51	0	0	-2.51	-	-	-	-	-	-	-	-
	Unclassified KDA-96 (ASV 3629)	1	0.79	0.79	0	0	2.69	2.69	2.69	1	0.76	0.76	2.69	2.69	0.86	0.86	-1.83	1	0.29	0.29	0.86	0.86	0	0	-0.86
OM190 (Planctomycetes)	Unclassified OM190	1	2.41	2.41	0	0	8.96	8.96	8.96	1	2.34	2.34	8.96	8.96	0.76	0.76	-8.2	-	-	-	-	-	-	-	-
Oxyphotobacteria	Chroococcidiopsaceae	-	-	-	-	-	-	-	-	3	0.79	0.263333	0	0	2.71	0.903333	0.903333	6	5.03	0.838333	3.26	0.543333	15.37	2.56167	2.01833
	Cyanobiaceae	1	1.23	1.23	5.69	5.69	1.18	1.18	-4.51	1	0.37	0.37	1.18	1.18	0	0	-1.18	-	-	-	-	-	-	-	-
	Phormidiaceae	1	1.36	1.36	1.68	1.68	5.35	5.35	3.67	1	1.47	1.47	5.35	5.35	2.31	2.31	-3.04	1	0.74	0.74	2.31	2.31	0	0	-2.31
Phycisphaerae	Phycisphaeraceae	1	0.84	0.84	2.9	2.9	0.76	0.76	-2.14	2	0.66	0.33	0.76	0.38	1.62	0.81	0.43	1	0.66	0.66	1.62	1.62	2.56	2.56	0.94
Planctomycetacia	Gemmataceae	1	1.08	1.08	0.37	0.37	4.18	4.18	3.81	1	1.26	1.26	4.18	4.18	0	0	-4.18	-	-	-	-	-	-	-	-
	Isosphaeraceae	1	0.96	0.96	4.29	4.29	2.2	2.2	-2.09	1	0.69	0.69	2.2	2.2	0	0	-2.2	-	-	-	-	-	-	-	-
	Pirellulaceae	5	4.15	0.83	6.83	1.366	9.56	1.912	0.546	3	2.75	0.916667	9.56	3.18667	0.29	0.0966667	-3.09	-	-	-	-	-	-	-	-
	Rubinisphaeraceae	1	1.73	1.73	0	0	6.71	6.71	6.71	1	1.49	1.49	6.71	6.71	2.13	2.13	-4.58	1	0.74	0.74	2.13	2.13	0	0	-2.13
Verrucomicrobiae	Chthoniobacteraceae	1	1.44	1.44	0	0	5.34	5.34	5.34	1	1.42	1.42	5.34	5.34	0.37	0.37	-4.97	-	-	-	-	-	-	-	-
	DEV007	1	1.13	1.13	0	0	4.38	4.38	4.38	2	1.16	0.58	4.38	2.19	2.12	1.06	-1.13	2	1.35	0.675	2.12	1.06	3.75	1.875	0.815
	Rubritaleaceae	2	4.15	2.075	13.26	6.63	1.96	0.98	-5.65	3	3.09	1.03	1.96	0.653333	12.24	4.08	3.42667	4	7.28	1.82	12.24	3.06	12.51	3.1275	0.0675
	Terrimicrobiaceae	4	10.3	2.575	39.89	9.9725	2.39	0.5975	-9.375	2	0.75	0.375	2.39	1.195	0	0	-1.195	-	-	-	-	-	-	-	-
	Verrucomicrobiaceae	2	1.59	0.795	5.67	2.835	0	0	-2.835	-	-	-	-	-	-	-	-	-	-	-	-	-	-	-	-
		Average dissimilarity			0.8079								0.7879								0.7597

## Sheet: E) Water 02
Table S11 Similarity of Percentages (SIMPER) analysis showing bacterial taxa with a contribution > 1 % to dissimilarities within (A) HDPE, (B) Tyre Wear, (C) Wood, and (D, E) waterborne communities between sites. The sum (∑) and mean (µ) percentage contribution of each bacterial family to differences observed between sites and their average dissimilarities (%) are shown. The number of ASVs (NASV)…
Class	Family	NASV	Contribution (%)							NASV	Contribution (%)							NASV	Contribution (%)
			Σ	µ	Bremen		Brake		δ		Σ	µ	Brake		Bremerhaven		δ		Σ	µ	Bremerhaven		Helgoland (T)		δ
					Σ	µ	Σ	µ					Σ	µ	Σ	µ					Σ	µ	Σ	µ
Acidimicrobiia	Actinomarinaceae	-	-	-	-	-	-	-	-	1	6.96	6.96	0.4	0.4	29.33	29.33	28.93	1	4.85	4.85	29.33	29.33	18.19	18.19	-11.14
	Ilumatobacteraceae	5	8.8	1.76	13.49	2.698	26.03	5.206	2.508	4	6.97	1.7425	25.03	6.2575	19.37	4.8425	-1.415	3	5.97	1.99	18.83	6.27667	1.72	0.573333	-5.70333
Actinobacteria	Unclassified Actinobacteria	1	0.97	0.97	3.93	3.93	6.21	6.21	2.28	1	1.21	1.21	6.21	6.21	1.17	1.17	-5.04	1	0.4	0.4	1.17	1.17	0	0	-1.17
	Microbacteriaceae	1	1.44	1.44	6.23	6.23	2.85	2.85	-3.38	1	0.68	0.68	2.85	2.85	0	0	-2.85	-	-	-	-	-	-	-	-
	Mycobacteriaceae	1	1.27	1.27	2.68	2.68	5.66	5.66	2.98	1	0.82	0.82	5.66	5.66	2.33	2.33	-3.33	1	0.8	0.8	2.33	2.33	0	0	-2.33
	Sporichthyaceae	9	20.87	2.31889	78.45	8.71667	73.88	8.20889	-0.507778	8	16.66	2.0825	73.47	9.18375	4.1	0.5125	-8.67125	3	1.29	0.43	3.77	1.25667	0	0	-1.25667
Alphaproteobacteria	AEGEAN-169 marine group	1	0.53	0.53	0	0	1.27	1.27	1.27	1	1.87	1.87	1.27	1.27	9.06	9.06	7.79	1	2.35	2.35	9.06	9.06	2.35	2.35	-6.71
	Clade I	2	0.75	0.375	0	0	1.8	0.9	0.9	4	9.83	2.4575	1.8	0.45	42.65	10.6625	10.2125	4	8.39	2.0975	42.65	10.6625	19.42	4.855	-5.8075
	Clade II	-	-	-	-	-	-	-	-	1	1.49	1.49	0	0	6.19	6.19	6.19	1	1.09	1.09	6.19	6.19	4.78	4.78	-1.41
	Clade III	2	8.65	4.325	9.93	4.965	30.26	15.13	10.165	2	6.43	3.215	30.26	15.13	11.85	5.925	-9.205	2	4.12	2.06	11.85	5.925	0	0	-5.925
	Rhodobacteraceae	-	-	-	-	-	-	-	-	3	4.78	1.59333	0	0	19.9	6.63333	6.63333	4	12.46	3.115	19.9	4.975	54.6	13.65	8.675
	SAR116 clade	-	-	-	-	-	-	-	-	3	5.21	1.73667	0.76	0.253333	22.47	7.49	7.23667	3	5.18	1.72667	22.47	7.49	7.69	2.56333	-4.92667
Unclassified Marinimicrobia (SAR406 clade)	Unclassified Marinimicrobia (SAR406 clade)	-	-	-	-	-	-	-	-	1	0.98	0.98	0	0	4.11	4.11	4.11	1	0.92	0.92	4.11	4.11	3.68	3.68	-0.43
Bacteroidia	Cryomorphaceae	1	1.71	1.71	0	0	4.05	4.05	4.05	2	2.04	1.02	4.05	2.025	12.5	6.25	4.225	3	5.07	1.69	12.5	4.16667	12.48	4.16	-0.00666667
	Unclassified Sphingobacteriales	1	3.03	3.03	0	0	7.26	7.26	7.26	1	1.63	1.63	7.26	7.26	0.5	0.5	-6.76	-	-	-	-	-	-	-	-
	Flavobacteriaceae	2	3.06	1.53	8.13	4.065	0.96	0.48	-3.585	2	1.34	0.67	0	0	5.56	2.78	2.78	8	12.23	1.52875	5.56	0.695	36.62	4.5775	3.8825
	NS11-12 marine group	1	2.4	2.4	2.48	2.48	8.04	8.04	5.56	1	1.95	1.95	8.04	8.04	0	0	-8.04	-	-	-	-	-	-	-	-
Campylobacteria	Arcobacteraceae	-	-	-	-	-	-	-	-	-	-	-	-	-	-	-	-	2	1.84	0.92	0	0	5.4	2.7	2.7
Chloroflexia	Roseiflexaceae	1	1.43	1.43	3.35	3.35	0	0	-3.35	-	-	-	-	-	-	-	-	-	-	-	-	-	-	-	-
Deltaproteobacteria	Bacteriovoracaceae	1	0.66	0.66	0	0	1.58	1.58	1.58	1	0.75	0.75	1.58	1.58	4.64	4.64	3.06	1	1.61	1.61	4.64	4.64	0	0	-4.64
Gammaproteobacteria	Unclassified Gammaproteobacteria Family	-	-	-	-	-	-	-	-	4	6.37	1.5925	0.24	0.06	26.74	6.685	6.625	4	5.14	1.285	26.74	6.685	17.7	4.425	-2.26
	Alteromonadaceae	-	-	-	-	-	-	-	-	-	-	-	-	-	-	-	-	2	7.68	3.84	0	0	22.37	11.185	11.185
	Burkholderiaceae	5	8.98	1.796	20.07	4.014	21.19	4.238	0.224	6	5.57	0.928333	21.19	3.53167	8.29	1.38167	-2.15	2	2.79	1.395	8.05	4.025	0.8	0.4	-3.625
	Halieaceae	-	-	-	-	-	-	-	-	-	-	-	-	-	-	-	-	1	1.85	1.85	1.08	1.08	6.31	6.31	5.23
	Litoricolaceae	-	-	-	-	-	-	-	-	1	1.47	1.47	0.24	0.24	6.37	6.37	6.13	1	1.73	1.73	6.37	6.37	1.43	1.43	-4.94
	Methylophilaceae	2	2.23	1.115	5.3	2.65	10.26	5.13	2.48	2	3.11	1.555	10.26	5.13	8.35	4.175	-0.955	1	2.69	2.69	7.73	7.73	0	0	-7.73
	Pseudohongiellaceae	1	2.85	2.85	0	0	6.76	6.76	6.76	3	4.11	1.37	6.93	2.31	14.12	4.70667	2.39667	3	3.31	1.10333	14.12	4.70667	4.64	1.54667	-3.16
	Thioglobaceae	-	-	-	-	-	-	-	-	1	0.7	0.7	0	0	2.91	2.91	2.91	1	1.28	1.28	2.91	2.91	4.62	4.62	1.71
	Unclassified SAR86 clade	-	-	-	-	-	-	-	-	1	1.71	1.71	0	0	7.12	7.12	7.12	1	1.18	1.18	7.12	7.12	8.21	8.21	1.09
Ignavibacteria	Unclassified Ignavibacteria	1	0.97	0.97	4.12	4.12	2.1	2.1	-2.02	1	0.5	0.5	2.1	2.1	0	0	-2.1	-	-	-	-	-	-	-	-
OM190 (Planctomycetes)	Unclassified OM190	1	3.53	3.53	0	0	8.28	8.28	8.28	1	1.89	1.89	8.28	8.28	0.4	0.4	-7.88	-	-	-	-	-	-	-	-
Verrucomicrobiae	Rubritaleaceae	1	5.08	5.08	13.31	13.31	1.39	1.39	-11.92	1	0.34	0.34	1.39	1.39	0	0	-1.39	2	2.9	1.45	0.48	0.24	8.29	4.145	3.905
	Terrimicrobiaceae	4	12.23	3.0575	33.19	8.2975	4.43	1.1075	-7.19	2	1.07	0.535	4.43	2.215	0	0	-2.215	-	-	-	-	-	-	-	-
	Unclassified Verrucomicrobiae	1	7.82	7.82	20.89	20.89	2.51	2.51	-18.38	1	0.61	0.61	2.51	2.51	0	0	-2.51	-	-	-	-	-	-	-	-
		Average dissimilarity			0.517								0.8342								0.5589
