# Supplementary material for: The travelling particles: community dynamics of biofilms on microplastics transferred along a salinity gradient
Source: ISME Commun. 2022 Apr 11;2:35. doi: 10.1038/s43705-022-00117-4 (PMC9723596; doi:10.1038/s43705-022-00117-4)
Supplement: Supplementary file 10 — Supplementary Table 13 [file 43705_2022_117_MOESM10_ESM.xlsx]

## Sheet: Sheet1
Table S13 Results of a post hoc one-way PERMANOVA and PERMDISP comparing between samples collected from the transferred and stationary cages at the final offshore site (Helgoland only) based on taxonomic and phylogenetic dissimilarity metrics. All p-values were adjusted using Benjamini-Hochberg correction (padj.). Significance (p < 0.05) is highlighted in bold and additionally starred when corres…
Sample Type			Bray Curtis		Jaccard		weighted Unifrac		unweighted Unifrac
			t	padj.	t	padj.	t	padj.	t	padj.
PERMANOVA	HDPE (S)	Wood (S)	3.629	0.0067	2.124	0.0306	7.043	0.0025	2.485	0.0193
	HDPE (S)	TW (S)	3.126	0.0067	1.923	0.0334	6.019	0.0025	2.226	0.0206
	HDPE (S)	HDPE (T)	3.18	0.0067	1.987	0.0334	4.597	0.0036	2.12	0.0224
	HDPE (S)	Wood (T)	3.487	0.0067	2.163	0.0306	4.816	0.0026	2.535	0.0184
	HDPE (S)	TW (T)	3.553	0.0067	2.12	0.0306	5.856	0.0025	2.41	0.02
	HDPE (S)	Water 3	2.412	0.0067*	1.854	0.0118*	2.408	0.0063*	2.103	0.0110*
	HDPE (S)	Water 02	3.494	0.0067*	2.417	0.0118*	2.795	0.0063*	3.078	0.0110*
	Wood (S)	TW (S)	3.329	0.0067	2.016	0.0334	6.238	0.0025	2.235	0.0206
	Wood (S)	HDPE (T)	3.929	0.0067	2.288	0.0306	6.229	0.0025	2.652	0.0182
	Wood (S)	Wood (T)	3.18	0.0067	2.013	0.0334	3.491	0.0086	2.109	0.0224
	Wood (S)	TW (T)	3.625	0.0067	2.143	0.0306	5.829	0.0025	2.388	0.0193
	Wood (S)	Water 3	2.401	0.0067*	1.82	0.0118*	2.615	0.0071*	2.124	0.0110*
	Wood (S)	Water 02	3.411	0.0067*	2.355	0.0118*	2.824	0.0063*	2.918	0.0110*
	TW (S)	HDPE (T)	3.624	0.0067	2.22	0.0306	6.226	0.0025	2.6	0.0184
	TW (S)	Wood (T)	3.358	0.0067	2.146	0.0306	4.736	0.0034	2.479	0.0193
	TW (S)	TW (T)	3.022	0.0067	1.987	0.0334	2.66	0.0137	2.153	0.0224
	TW (S)	Water 3	2.438	0.0067*	1.878	0.0118*	2.455	0.0063*	2.183	0.0110*
	TW (S)	Water 02	3.452	0.0067*	2.412	0.0118*	2.887	0.0063*	3.041	0.0110*
	HDPE (T)	Wood (T)	3.393	0.0067	2.14	0.0306	4.223	0.005	2.433	0.0193
	HDPE (T)	TW (T)	3.077	0.0067	1.955	0.0334	5.46	0.0034	2.211	0.0206
	HDPE (T)	Water 3	2.417	0.0067*	1.892	0.0118*	2.156	0.0096*	2.119	0.0110*
	HDPE (T)	Water 02	3.525	0.0067*	2.468	0.0118*	2.643	0.0063*	3.076	0.0110*
	Wood (T)	TW (T)	2.963	0.0068	1.897	0.0334	4.057	0.006	2.169	0.0206
	Wood (T)	Water 3	2.342	0.0067*	1.802	0.0118*	2.396	0.0063*	2.079	0.0110*
	Wood (T)	Water 02	3.317	0.0067*	2.335	0.0118*	2.609	0.0063*	2.946	0.0110*
	TW (T)	Water 3	2.42	0.0067*	1.858	0.0118*	2.228	0.0103*	2.13	0.0110*
	TW (T)	Water 02	3.452	0.0067*	2.401	0.0118*	2.619	0.0063*	2.958	0.0110*
	Water 3	Water 02	2.211	0.0067*	1.794	0.0044*	2.23	0.0049*	2.242	0.0015*
PERMDISP			F	padj.	F	padj.	F	padj.	F	padj.
			35.704	0.0029	33.154	0.0029	30.195	0.0025	34.441	0.0015
t: pseudo t-statistic; TW: tyre wear
